# Supplementary material for: Climate-driven invasion and incipient warnings of kelp ecosystem collapse
Source: Nat Commun. 2024 Jan 9;15:400. doi: 10.1038/s41467-023-44543-x (PMC10776680; doi:10.1038/s41467-023-44543-x)
Supplement: Supplementary file 4 — Source Data [file 41467_2023_44543_MOESM4_ESM.xlsx]

## Sheet: Data1 Dive survey barren sizes
Site	Day	Month	Year	Latitude	Centrostephanus urchin barren size assessed in situ by divers (approx. area in square metres)
Cape Paul lemanon	18	2	2010	-42.8426	0.1
Cape Paul lemanon	18	2	2010	-42.8425	0.1
North Bay	2	12	2008	-42.8721	0.125
North Bay	2	12	2008	-42.8721	0.125
North Bay	2	12	2008	-42.8721	0.125
Cape Paul lemanon	18	2	2010	-42.8426	0.15
Cape Paul lemanon	18	2	2010	-42.8436	0.2
Bunker Bay	9	3	2011	-42.6649	0.25
Cape Paul Lemanon	2	12	2008	-42.8431	0.25
Cape Paul lemanon	16	10	2009	-42.8432	0.25
Cape Paul lemanon	18	2	2010	-42.8428	0.25
Cape Paul lemanon	18	2	2010	-42.8423	0.25
Cape Paul Lemanon	15	7	2010	-42.8434	0.25
Cape Paul Lemanon	15	7	2010	-42.8433	0.25
Cape Paul Lemanon	15	7	2010	-42.8429	0.25
Cape Paul Lemanon	15	7	2010	-42.8423	0.25
Cape Paul Lemanon	20	1	2011	-42.8437	0.25
Cape Paul Lemanon	20	1	2011	-42.8432	0.25
Cape Paul Lemanon	20	1	2011	-42.8431	0.25
Cape Paul Lemanon	20	1	2011	-42.8428	0.25
Cape Paul Lemanon	20	1	2011	-42.8428	0.25
Cape Paul Lemanon	20	1	2011	-42.8428	0.25
Cape Paul Lemanon	15	7	2010	-42.8429	0.25
Cape Paul Lemanon	15	7	2010	-42.8423	0.25
Cape Paul Lemanon	15	7	2010	-42.8437	0.25
Cape Paul Lemanon	20	1	2011	-42.8436	0.25
Fortescue Bay	19	2	2010	-43.1412	0.25
Fortescue Bay	19	2	2010	-43.1396	0.25
Fortescue bay	27	1	2011	-43.1391	0.25
Fortescue bay	27	1	2011	-43.1391	0.25
Fortescue bay	27	1	2011	-43.1391	0.25
North Bay	2	12	2008	-42.8676	0.25
North Bay	2	12	2008	-42.8677	0.25
North Bay	2	12	2008	-42.8689	0.25
North Bay	21	7	2010	-42.8699	0.25
North Bay	2	12	2008	-42.8674	0.25
North Bay	2	12	2008	-42.8689	0.25
North Bay	1	2	2011	-42.8677	0.25
North Bay	2	12	2008	-42.8689	0.25
St. Helens Island	26	10	2010	-41.352	0.25
Wineglass Bay	22	4	2010	-42.1618	0.25
Wineglass Bay	18	3	2009	-42.162	0.25
Cape Paul Lemanon	15	1	2009	-42.8407	0.3
Cape Paul lemanon	18	2	2010	-42.8438	0.3
Cape Paul lemanon	18	2	2010	-42.8435	0.4
Bunker Bay	14	10	2010	-42.6648	0.5
Cape Paul Lemanon	2	12	2008	-42.8426	0.5
Cape Paul Lemanon	2	12	2008	-42.8426	0.5
Cape Paul Lemanon	2	12	2008	-42.8424	0.5
Cape Paul Lemanon	15	1	2009	-42.8415	0.5
Cape Paul Lemanon	15	1	2009	-42.8417	0.5
Cape Paul lemanon	16	10	2009	-42.8433	0.5
Cape Paul lemanon	16	10	2009	-42.8429	0.5
Cape Paul lemanon	16	10	2009	-42.8427	0.5
Cape Paul lemanon	16	10	2009	-42.8416	0.5
Cape Paul lemanon	16	10	2009	-42.8416	0.5
Cape Paul lemanon	16	10	2009	-42.8416	0.5
Cape Paul lemanon	16	10	2009	-42.8417	0.5
Cape Paul lemanon	18	2	2010	-42.8425	0.5
Cape Paul Lemanon	15	7	2010	-42.8435	0.5
Cape Paul Lemanon	15	7	2010	-42.8432	0.5
Cape Paul Lemanon	15	7	2010	-42.8416	0.5
Cape Paul Lemanon	2	12	2008	-42.8433	0.5
Cape Paul Lemanon	2	12	2008	-42.843	0.5
Cape Paul Lemanon	2	12	2008	-42.8426	0.5
Cape Paul Lemanon	2	12	2008	-42.8426	0.5
Cape Paul Lemanon	2	12	2008	-42.8424	0.5
Cape Paul Lemanon	2	12	2008	-42.842	0.5
Cape Paul lemanon	16	10	2009	-42.8431	0.5
Cape Paul lemanon	16	10	2009	-42.8429	0.5
Cape Paul lemanon	16	10	2009	-42.842	0.5
Cape Paul lemanon	18	2	2010	-42.8433	0.5
Cape Paul Lemanon	15	7	2010	-42.8425	0.5
Cape Paul Lemanon	20	1	2011	-42.8431	0.5
Cape Paul Lemanon	2	12	2008	-42.843	0.5
Cape Paul Lemanon	15	1	2009	-42.8416	0.5
Cape Paul Lemanon	15	1	2009	-42.8416	0.5
Cape Paul Lemanon	15	1	2009	-42.8411	0.5
Cape Paul lemanon	16	10	2009	-42.8422	0.5
Cape Paul Lemanon	20	1	2011	-42.8436	0.5
Cape Paul Lemanon	15	7	2010	-42.8415	0.5
Cape Paul lemanon	18	2	2010	-42.843	0.5
Fortescue Bay	21	8	2009	-43.1384	0.5
Fortescue Bay	21	8	2009	-43.1408	0.5
Fortescue Bay	19	2	2010	-43.1411	0.5
Fortescue Bay	19	2	2010	-43.1406	0.5
Fortescue Bay	19	2	2010	-43.1382	0.5
Fortescue bay	29	6	2010	-43.1403	0.5
Fortescue bay	27	1	2011	-43.1391	0.5
Fortescue Bay	11	11	2008	-43.1387	0.5
Fortescue Bay	11	11	2008	-43.1384	0.5
Fortescue Bay	11	11	2008	-43.1383	0.5
North Bay	17	11	2008	-42.8721	0.5
North Bay	17	11	2008	-42.8731	0.5
North Bay	17	11	2008	-42.8732	0.5
North Bay	17	11	2008	-42.8734	0.5
North Bay	25	11	2008	-42.8706	0.5
North Bay	25	11	2008	-42.8721	0.5
North Bay	25	11	2008	-42.8723	0.5
North Bay	28	11	2008	-42.8721	0.5
North Bay	28	11	2008	-42.8721	0.5
North Bay	2	12	2008	-42.8672	0.5
North Bay	15	9	2009	-42.8711	0.5
North Bay	15	9	2009	-42.8712	0.5
North Bay	18	2	2010	-42.8709	0.5
North Bay	18	2	2010	-42.8712	0.5
North Bay	25	11	2008	-42.8722	0.5
North Bay	25	11	2008	-42.8724	0.5
North Bay	25	11	2008	-42.8724	0.5
North Bay	25	11	2008	-42.8724	0.5
North Bay	2	12	2008	-42.8673	0.5
Wineglass Bay	22	4	2010	-42.1618	0.5
Wineglass Bay	25	2	2011	-42.1617	0.5
Wineglass Bay	18	3	2009	-42.1615	0.5
Wineglass Bay	18	3	2009	-42.1616	0.5
Wineglass Bay	18	3	2009	-42.1621	0.5
Wineglass Bay	25	2	2011	-42.1617	0.5
Wineglass Bay	18	3	2009	-42.1613	0.5
Wineglass Bay	18	3	2009	-42.1613	0.5
Wineglass Bay	25	2	2011	-42.1616	0.5
Wineglass Bay	18	3	2009	-42.1626	0.5
Wineglass Bay	22	4	2010	-42.1617	0.5
Bunker Bay	14	10	2010	-42.6653	0.75
Bunker Bay	14	10	2010	-42.6653	0.75
Cape Paul Lemanon	20	1	2011	-42.8431	0.75
Cape Paul Lemanon	15	1	2009	-42.8409	0.75
Cape Paul Lemanon	15	7	2010	-42.843	0.75
Cape Paul Lemanon	15	7	2010	-42.8426	0.75
Cape Paul Lemanon	20	1	2011	-42.8421	0.75
Cape Paul Lemanon	20	1	2011	-42.8425	0.75
Cape Paul Lemanon	20	1	2011	-42.8421	0.75
Cape Paul Lemanon	20	1	2011	-42.8427	0.75
Cape Paul Lemanon	20	1	2011	-42.842	0.75
Fortescue Bay	21	8	2009	-43.1383	0.75
Fortescue Bay	21	8	2009	-43.1382	0.75
Fortescue Bay	21	8	2009	-43.1394	0.75
Fortescue Bay	21	8	2009	-43.141	0.75
Fortescue bay	29	6	2010	-43.1398	0.75
Fortescue bay	27	1	2011	-43.1391	0.75
Fortescue bay	29	6	2010	-43.1396	0.75
Fortescue bay	29	6	2010	-43.14	0.75
Fortescue bay	29	6	2010	-43.1404	0.75
Fortescue bay	29	6	2010	-43.1399	0.75
Fortescue bay	29	6	2010	-43.1407	0.75
Fortescue bay	27	1	2011	-43.1391	0.75
Fortescue bay	27	1	2011	-43.1391	0.75
North Bay	25	11	2008	-42.8724	0.75
North Bay	2	12	2008	-42.8679	0.75
Wineglass Bay	2	9	2010	-42.162	0.75
Bunker Bay	30	4	2010	-42.6653	1
Bunker Bay	30	4	2010	-42.6653	1
Bunker Bay	9	3	2011	-42.6656	1
Bunker Bay	25	3	2009	-42.6658	1
Bunker Bay	14	10	2010	-42.6667	1
Cape Paul lemanon	16	10	2009	-42.8424	1
Cape Paul lemanon	18	2	2010	-42.8429	1
Cape Paul Lemanon	15	7	2010	-42.8436	1
Cape Paul Lemanon	2	12	2008	-42.8434	1
Cape Paul Lemanon	2	12	2008	-42.843	1
Cape Paul Lemanon	2	12	2008	-42.8421	1
Cape Paul Lemanon	20	1	2011	-42.8423	1
Cape Paul Lemanon	2	12	2008	-42.8429	1
Cape Paul Lemanon	2	12	2008	-42.8419	1
Cape Paul lemanon	16	10	2009	-42.8434	1
Cape Paul lemanon	16	10	2009	-42.8431	1
Cape Paul lemanon	16	10	2009	-42.8423	1
Cape Paul lemanon	16	10	2009	-42.8421	1
Cape Paul Lemanon	15	7	2010	-42.8436	1
Cape Paul Lemanon	15	7	2010	-42.8436	1
Cape Paul Lemanon	20	1	2011	-42.8436	1
Cape Paul Lemanon	20	1	2011	-42.8422	1
Cape Paul Lemanon	20	1	2011	-42.8426	1
Cape Paul lemanon	16	10	2009	-42.8429	1
Cape Paul lemanon	16	10	2009	-42.8426	1
Cape Paul lemanon	16	10	2009	-42.8421	1
Cape Paul Lemanon	15	7	2010	-42.8412	1
Cape Paul Lemanon	20	1	2011	-42.8419	1
Cape Paul Lemanon	20	1	2011	-42.8423	1
Cape Paul Lemanon	15	1	2009	-42.841	1
Cape Paul Lemanon	15	7	2010	-42.8415	1
Fortescue Bay	11	11	2008	-43.138	1
Fortescue Bay	11	11	2008	-43.1371	1
Fortescue Bay	11	11	2008	-43.1366	1
Fortescue bay	27	1	2011	-43.1391	1
Fortescue bay	27	1	2011	-43.1391	1
Fortescue Bay	11	11	2008	-43.1378	1
Fortescue Bay	19	2	2010	-43.1406	1
Fortescue bay	27	1	2011	-43.1391	1
Fortescue Bay	11	11	2008	-43.1375	1
Fortescue Bay	11	11	2008	-43.1368	1
Fortescue Bay	21	8	2009	-43.1382	1
Fortescue Bay	19	2	2010	-43.1392	1
Fortescue Bay	19	2	2010	-43.1392	1
Fortescue bay	29	6	2010	-43.1393	1
Fortescue bay	29	6	2010	-43.1407	1
Fortescue bay	29	6	2010	-43.1399	1
Fortescue bay	27	1	2011	-43.1391	1
Fortescue bay	29	6	2010	-43.1407	1
Fortescue bay	29	6	2010	-43.1407	1
Fortescue bay	27	1	2011	-43.1391	1
Fortescue Bay	11	11	2008	-43.1373	1
North Bay	17	11	2008	-42.8719	1
North Bay	25	11	2008	-42.8722	1
North Bay	28	11	2008	-42.8721	1
North Bay	28	11	2008	-42.8721	1
North Bay	18	2	2010	-42.8719	1
North Bay	17	11	2008	-42.8723	1
North Bay	25	11	2008	-42.8722	1
North Bay	25	11	2008	-42.8722	1
North Bay	25	11	2008	-42.8722	1
North Bay	21	7	2010	-42.8724	1
North Bay	17	11	2008	-42.8733	1
North Bay	25	11	2008	-42.8723	1
North Bay	25	11	2008	-42.8722	1
North Bay	21	7	2010	-42.87	1
North Bay	1	2	2011	-42.8723	1
North Bay	25	11	2008	-42.8722	1
North Bay	25	11	2008	-42.8722	1
North Bay	2	12	2008	-42.8685	1
North Bay	21	7	2010	-42.8724	1
North Bay	17	11	2008	-42.8731	1
North Bay	25	11	2008	-42.8721	1
North Bay	28	11	2008	-42.8721	1
North Bay	1	2	2011	-42.8723	1
North Bay	17	11	2008	-42.8731	1
Sloop Rock	11	12	2008	-41.2114	1
Sloop Rock	11	12	2008	-41.2114	1
Sloop Rock	11	12	2008	-41.2115	1
Sloop Rock	11	12	2008	-41.2114	1
Sloop Rock	11	12	2008	-41.2115	1
St. Helens Island	26	10	2010	-41.352	1
St. Helens Island	11	3	2011	-41.352	1
Trumpeter Bay	21	4	2010	-42.3204	1
Trumpeter Bay	21	4	2010	-42.3204	1
Trumpeter Bay	2	3	2011	-42.3204	1
Trumpeter Bay	2	3	2011	-42.3204	1
Wineglass Bay	25	2	2011	-42.1612	1
Wineglass Bay	18	3	2009	-42.1623	1
Wineglass Bay	18	3	2009	-42.1615	1
Wineglass Bay	25	2	2011	-42.1613	1
Wineglass Bay	18	3	2009	-42.1615	1
Wineglass Bay	18	3	2009	-42.1623	1
Bunker Bay	14	10	2010	-42.6652	1.25
Cape Paul Lemanon	15	7	2010	-42.8435	1.25
Cape Paul Lemanon	20	1	2011	-42.8432	1.25
Cape Paul Lemanon	15	7	2010	-42.8432	1.25
Fortescue Bay	21	8	2009	-43.1387	1.25
Fortescue Bay	21	8	2009	-43.1394	1.25
Fortescue Bay	21	8	2009	-43.1395	1.25
Fortescue Bay	19	2	2010	-43.1396	1.25
Mistaken Cape	14	10	2010	-42.6407	1.25
North Bay	1	2	2011	-42.8697	1.25
Trumpeter Bay	2	3	2011	-42.3204	1.25
Wineglass Bay	25	2	2011	-42.1613	1.25
Fortescue Bay	11	11	2008	-43.1364	1.4
Cape Paul Lemanon	20	1	2011	-42.8432	1.5
Cape Paul Lemanon	20	1	2011	-42.8424	1.5
Cape Paul lemanon	16	10	2009	-42.843	1.5
Cape Paul Lemanon	20	1	2011	-42.8433	1.5
Cape Paul lemanon	16	10	2009	-42.8422	1.5
Cape Paul Lemanon	20	1	2011	-42.8425	1.5
Cape Paul Lemanon	15	7	2010	-42.8408	1.5
Fortescue Bay	21	8	2009	-43.1411	1.5
Fortescue bay	29	6	2010	-43.1389	1.5
Fortescue bay	29	6	2010	-43.1389	1.5
Fortescue bay	29	6	2010	-43.1388	1.5
Fortescue Bay	21	8	2009	-43.1384	1.5
Fortescue Bay	19	2	2010	-43.1386	1.5
Fortescue Bay	11	11	2008	-43.1359	1.5
Fortescue Bay	11	11	2008	-43.1361	1.5
Fortescue Bay	11	11	2008	-43.1357	1.5
Fortescue Bay	19	2	2010	-43.1392	1.5
Fortescue Bay	19	2	2010	-43.1394	1.5
Mistaken Cape	14	10	2010	-42.6404	1.5
Mistaken Cape	14	10	2010	-42.6406	1.5
Mistaken Cape	13	5	2010	-42.6414	1.5
North Bay	21	7	2010	-42.8697	1.5
North Bay	28	11	2008	-42.8721	1.5
North Bay	21	7	2010	-42.8703	1.5
North Bay	25	11	2008	-42.8723	1.5
North Bay	28	11	2008	-42.8721	1.5
North Bay	15	9	2009	-42.8726	1.5
North Bay	15	9	2009	-42.8727	1.5
North Bay	1	2	2011	-42.868	1.5
North Bay	15	9	2009	-42.871	1.5
North Bay	25	11	2008	-42.8723	1.5
North Bay	18	2	2010	-42.8711	1.5
North Bay	1	2	2011	-42.8685	1.5
North Bay	1	2	2011	-42.869	1.5
North Bay	17	11	2008	-42.8733	1.5
North Bay	1	2	2011	-42.8723	1.5
North Bay	2	12	2008	-42.8685	1.5
Sloop Rock	11	12	2008	-41.2116	1.5
Sloop Rock	14	4	2010	-41.2111	1.5
Trumpeter Bay	21	4	2010	-42.3204	1.5
Wineglass Bay	2	9	2010	-42.1617	1.5
Wineglass Bay	22	4	2010	-42.1618	1.5
Wineglass Bay	18	3	2009	-42.1614	1.5
Wineglass Bay	18	3	2009	-42.1616	1.5
Wineglass Bay	18	3	2009	-42.1623	1.5
Cape Paul Lemanon	20	1	2011	-42.8429	1.75
Cape Paul lemanon	16	10	2009	-42.8423	1.75
Fortescue Bay	21	8	2009	-43.1391	1.75
Fortescue Bay	21	8	2009	-43.1387	1.75
Fortescue Bay	21	8	2009	-43.1388	1.75
Fortescue Bay	21	8	2009	-43.1383	1.75
North Bay	21	7	2010	-42.8703	1.75
North Bay	1	2	2011	-42.8683	1.75
Bunker Bay	30	4	2010	-42.6657	2
Bunker Bay	14	10	2010	-42.6658	2
Bunker Bay	25	3	2009	-42.6648	2
Bunker Bay	9	3	2011	-42.6658	2
Bunker Bay	25	3	2009	-42.665	2
Bunker Bay	9	3	2011	-42.6656	2
Bunker Bay	25	3	2009	-42.666	2
Bunker Bay	9	3	2011	-42.6657	2
Bunker Bay	14	10	2010	-42.6653	2
Cape Paul lemanon	16	10	2009	-42.8423	2
Cape Paul lemanon	18	2	2010	-42.8408	2
Cape Paul Lemanon	2	12	2008	-42.8423	2
Cape Paul Lemanon	2	12	2008	-42.8422	2
Cape Paul lemanon	18	2	2010	-42.842	2
Cape Paul Lemanon	15	7	2010	-42.8435	2
Cape Paul Lemanon	15	1	2009	-42.8415	2
Cape Paul Lemanon	15	1	2009	-42.8413	2
Cape Paul lemanon	16	10	2009	-42.8423	2
Cape Paul Lemanon	15	7	2010	-42.8408	2
Cape Paul lemanon	16	10	2009	-42.8421	2
Cape Paul Lemanon	20	1	2011	-42.8424	2
Cape Paul Lemanon	20	1	2011	-42.8427	2
Cape Paul Lemanon	15	7	2010	-42.8408	2
Cape Paul Lemanon	2	12	2008	-42.8432	2
Cape Paul Lemanon	15	1	2009	-42.8412	2
Cape Paul Lemanon	15	7	2010	-42.8407	2
Fortescue Bay	21	8	2009	-43.1383	2
Fortescue Bay	21	8	2009	-43.1388	2
Fortescue Bay	11	11	2008	-43.1349	2
Fortescue Bay	21	8	2009	-43.1408	2
Fortescue Bay	19	2	2010	-43.1381	2
Fortescue Bay	19	2	2010	-43.1387	2
Fortescue bay	29	6	2010	-43.139	2
Fortescue bay	29	6	2010	-43.1391	2
Fortescue bay	27	1	2011	-43.1391	2
Fortescue Bay	11	11	2008	-43.1354	2
Fortescue Bay	11	11	2008	-43.1342	2
Fortescue Bay	11	11	2008	-43.1338	2
Fortescue Bay	21	8	2009	-43.1394	2
Fortescue Bay	19	2	2010	-43.1385	2
Fortescue Bay	19	2	2010	-43.139	2
Fortescue bay	29	6	2010	-43.1391	2
Fortescue bay	27	1	2011	-43.1391	2
Fortescue Bay	11	11	2008	-43.1345	2
Fortescue Bay	11	11	2008	-43.134	2
Fortescue Bay	19	2	2010	-43.139	2
Fortescue Bay	11	11	2008	-43.1352	2
Fortescue Bay	11	11	2008	-43.1347	2
Fortescue Bay	19	2	2010	-43.1392	2
Fortescue Bay	19	2	2010	-43.1391	2
Fortescue Bay	19	2	2010	-43.1393	2
Fortescue bay	27	1	2011	-43.1391	2
Mistaken Cape	14	10	2010	-42.641	2
Mistaken Cape	2	3	2009	-42.6414	2
Mistaken Cape	13	5	2010	-42.6414	2
Mistaken Cape	14	10	2010	-42.6406	2
North Bay	18	2	2010	-42.8719	2
North Bay	18	2	2010	-42.8713	2
North Bay	25	11	2008	-42.8718	2
North Bay	25	11	2008	-42.8718	2
North Bay	15	9	2009	-42.8725	2
North Bay	18	2	2010	-42.8713	2
North Bay	17	11	2008	-42.8717	2
North Bay	17	11	2008	-42.8719	2
North Bay	25	11	2008	-42.8718	2
North Bay	15	9	2009	-42.8725	2
North Bay	18	2	2010	-42.8711	2
North Bay	17	11	2008	-42.8721	2
North Bay	17	11	2008	-42.8719	2
North Bay	25	11	2008	-42.8718	2
North Bay	25	11	2008	-42.8718	2
North Bay	1	2	2011	-42.8688	2
North Bay	21	7	2010	-42.869	2
North Bay	1	2	2011	-42.8721	2
North Bay	17	11	2008	-42.8721	2
North Bay	25	11	2008	-42.8721	2
North Bay	2	12	2008	-42.8689	2
North Bay	21	7	2010	-42.8721	2
North Bay	21	7	2010	-42.8719	2
North Bay	21	7	2010	-42.8693	2
North Bay	1	2	2011	-42.8683	2
North Bay	1	2	2011	-42.8719	2
Sloop Rock	11	12	2008	-41.2115	2
Sloop Rock	11	12	2008	-41.2115	2
Sloop Rock	11	12	2008	-41.2115	2
Sloop Rock	14	4	2010	-41.2107	2
Sloop Rock	14	4	2010	-41.2112	2
Sloop Rock	14	4	2010	-41.2114	2
Sloop Rock	14	4	2010	-41.2112	2
St. Helens Island	14	4	2010	-41.352	2
St. Helens Island	11	3	2011	-41.352	2
St. Helens Island	11	3	2011	-41.352	2
St. Helens Island	26	10	2010	-41.352	2
Trumpeter Bay	21	4	2010	-42.3204	2
Trumpeter Bay	1	9	2010	-42.3204	2
Trumpeter Bay	21	4	2010	-42.3204	2
Trumpeter Bay	2	3	2011	-42.3204	2
Trumpeter Bay	1	9	2010	-42.3204	2
Wineglass Bay	2	9	2010	-42.1618	2
Wineglass Bay	2	9	2010	-42.1615	2
Wineglass Bay	18	3	2009	-42.1621	2
Wineglass Bay	22	4	2010	-42.1612	2
Wineglass Bay	18	3	2009	-42.1614	2
Wineglass Bay	25	2	2011	-42.1619	2
Wineglass Bay	18	3	2009	-42.1613	2
Cape Paul lemanon	16	10	2009	-42.842	2.25
North Bay	1	2	2011	-42.8682	2.25
Bunker Bay	9	3	2011	-42.6651	2.5
Cape Paul Lemanon	2	12	2008	-42.8418	2.5
Cape Paul Lemanon	15	7	2010	-42.842	2.5
Cape Paul Lemanon	20	1	2011	-42.843	2.5
Cape Paul Lemanon	15	7	2010	-42.8432	2.5
Fortescue Bay	21	8	2009	-43.1399	2.5
Fortescue bay	29	6	2010	-43.1392	2.5
Fortescue bay	27	1	2011	-43.1391	2.5
Fortescue bay	27	1	2011	-43.1391	2.5
Fortescue Bay	19	2	2010	-43.1396	2.5
Fortescue bay	29	6	2010	-43.1391	2.5
Fortescue bay	27	1	2011	-43.1391	2.5
Fortescue Bay	19	2	2010	-43.1405	2.5
Fortescue Bay	19	2	2010	-43.1394	2.5
Fortescue bay	27	1	2011	-43.1391	2.5
Fortescue Bay	11	11	2008	-43.1335	2.5
Fortescue bay	27	1	2011	-43.1391	2.5
North Bay	28	11	2008	-42.8721	2.5
North Bay	2	12	2008	-42.8681	2.5
North Bay	15	9	2009	-42.8711	2.5
North Bay	15	9	2009	-42.8713	2.5
North Bay	2	12	2008	-42.8678	2.5
North Bay	21	7	2010	-42.8688	2.5
North Bay	21	7	2010	-42.8701	2.5
North Bay	25	11	2008	-42.872	2.5
North Bay	17	11	2008	-42.8719	2.5
Sloop Rock	5	11	2010	-41.2107	2.5
St. Helens Island	26	10	2010	-41.352	2.5
St. Helens Island	26	10	2010	-41.352	2.5
St. Helens Island	26	10	2010	-41.352	2.5
St. Helens Island	26	10	2010	-41.352	2.5
Trumpeter Bay	21	4	2010	-42.3204	2.5
Wineglass Bay	2	9	2010	-42.1618	2.5
Wineglass Bay	2	9	2010	-42.1616	2.5
Wineglass Bay	2	9	2010	-42.1619	2.5
Wineglass Bay	2	9	2010	-42.1616	2.5
Wineglass Bay	25	2	2011	-42.1613	2.5
Cape Paul Lemanon	15	7	2010	-42.8423	2.75
Cape Paul Lemanon	15	7	2010	-42.8424	2.75
Fortescue Bay	21	8	2009	-43.1392	2.75
Fortescue Bay	21	8	2009	-43.1393	2.75
Fortescue bay	27	1	2011	-43.1391	2.75
Bunker Bay	25	3	2009	-42.6634	3
Bunker Bay	30	4	2010	-42.6661	3
Bunker Bay	30	4	2010	-42.6659	3
Bunker Bay	14	10	2010	-42.6645	3
Bunker Bay	9	3	2011	-42.6644	3
Bunker Bay	9	3	2011	-42.6653	3
Bunker Bay	14	10	2010	-42.665	3
Cape Paul lemanon	18	2	2010	-42.8427	3
Cape Paul lemanon	18	2	2010	-42.8421	3
Cape Paul Lemanon	15	7	2010	-42.8427	3
Cape Paul Lemanon	15	7	2010	-42.8424	3
Cape Paul Lemanon	2	12	2008	-42.8424	3
Cape Paul Lemanon	15	7	2010	-42.8421	3
Cape Paul lemanon	18	2	2010	-42.8427	3
Cape Paul Lemanon	15	7	2010	-42.8412	3
Fortescue Bay	21	8	2009	-43.139	3
Fortescue bay	29	6	2010	-43.1394	3
Fortescue Bay	21	8	2009	-43.1384	3
Fortescue bay	27	1	2011	-43.1391	3
Fortescue Bay	11	11	2008	-43.1333	3
Fortescue Bay	21	8	2009	-43.1382	3
Fortescue bay	29	6	2010	-43.139	3
Fortescue Bay	11	11	2008	-43.1331	3
Mistaken Cape	13	5	2010	-42.6414	3
Mistaken Cape	14	10	2010	-42.6401	3
Mistaken Cape	14	10	2010	-42.6404	3
North Bay	25	11	2008	-42.8723	3
North Bay	18	2	2010	-42.8719	3
North Bay	18	2	2010	-42.8715	3
North Bay	18	2	2010	-42.871	3
North Bay	2	12	2008	-42.8685	3
North Bay	15	9	2009	-42.8722	3
North Bay	25	11	2008	-42.8722	3
North Bay	25	11	2008	-42.8719	3
North Bay	15	9	2009	-42.8726	3
North Bay	2	12	2008	-42.8681	3
North Bay	18	2	2010	-42.8692	3
North Bay	17	11	2008	-42.8726	3
North Bay	2	12	2008	-42.8685	3
North Bay	15	9	2009	-42.8726	3
North Bay	2	12	2008	-42.8688	3
North Bay	2	12	2008	-42.869	3
North Bay	21	7	2010	-42.8722	3
North Bay	1	2	2011	-42.8676	3
North Bay	21	7	2010	-42.8725	3
North Bay	21	7	2010	-42.8725	3
North Bay	21	7	2010	-42.8725	3
North Bay	21	7	2010	-42.8691	3
Sloop Rock	11	12	2008	-41.2115	3
St. Helens Island	11	3	2011	-41.352	3
St. Helens Island	6	4	2009	-41.352	3
St. Helens Island	26	10	2010	-41.352	3
Trumpeter Bay	21	4	2010	-42.3204	3
Trumpeter Bay	11	3	2009	-42.3204	3
Trumpeter Bay	2	3	2011	-42.3204	3
Wineglass Bay	25	2	2011	-42.1617	3
Wineglass Bay	22	4	2010	-42.1619	3
Wineglass Bay	18	3	2009	-42.1617	3
Wineglass Bay	2	9	2010	-42.1615	3
Wineglass Bay	25	2	2011	-42.1613	3
Cape Paul Lemanon	20	1	2011	-42.8434	3.25
Fortescue Bay	21	8	2009	-43.1393	3.25
Bunker Bay	9	3	2011	-42.6636	3.5
Bunker Bay	9	3	2011	-42.6651	3.5
Cape Paul Lemanon	15	7	2010	-42.8427	3.5
Fortescue Bay	19	2	2010	-43.1398	3.5
Fortescue bay	29	6	2010	-43.1392	3.5
Fortescue bay	27	1	2011	-43.1391	3.5
Fortescue bay	27	1	2011	-43.1391	3.5
North Bay	15	9	2009	-42.8727	3.5
North Bay	1	2	2011	-42.8679	3.5
North Bay	17	11	2008	-42.8734	3.5
North Bay	15	9	2009	-42.8726	3.5
Sloop Rock	11	12	2008	-41.2116	3.5
Trumpeter Bay	2	3	2011	-42.3204	3.5
Trumpeter Bay	21	4	2010	-42.3204	3.5
Trumpeter Bay	1	9	2010	-42.3204	3.5
Wineglass Bay	2	9	2010	-42.1615	3.5
Wineglass Bay	2	9	2010	-42.1618	3.5
Wineglass Bay	2	9	2010	-42.1617	3.5
Wineglass Bay	25	2	2011	-42.1616	3.5
Wineglass Bay	25	2	2011	-42.1613	3.5
Wineglass Bay	2	9	2010	-42.1618	3.5
Wineglass Bay	25	2	2011	-42.1618	3.5
Wineglass Bay	2	9	2010	-42.1616	3.5
Cape Paul Lemanon	15	7	2010	-42.8429	3.75
Bunker Bay	30	4	2010	-42.666	4
Bunker Bay	25	3	2009	-42.6636	4
Bunker Bay	25	3	2009	-42.6636	4
Bunker Bay	9	3	2011	-42.6651	4
Bunker Bay	9	3	2011	-42.6651	4
Bunker Bay	30	4	2010	-42.6658	4
Bunker Bay	9	3	2011	-42.6634	4
Bunker Bay	9	3	2011	-42.6662	4
Bunker Bay	9	3	2011	-42.6653	4
Bunker Bay	9	3	2011	-42.6656	4
Bunker Bay	9	3	2011	-42.6661	4
Cape Paul lemanon	18	2	2010	-42.8406	4
Cape Paul Lemanon	15	7	2010	-42.8414	4
Fortescue Bay	11	11	2008	-43.1326	4
Fortescue Bay	11	11	2008	-43.1324	4
Fortescue Bay	21	8	2009	-43.1395	4
Fortescue Bay	19	2	2010	-43.1393	4
Fortescue Bay	19	2	2010	-43.139	4
Fortescue Bay	11	11	2008	-43.1328	4
Fortescue Bay	19	2	2010	-43.1395	4
Fortescue bay	27	1	2011	-43.1391	4
Fortescue Bay	19	2	2010	-43.1388	4
Fortescue bay	27	1	2011	-43.1391	4
Mistaken Cape	13	5	2010	-42.6414	4
Mistaken Cape	2	3	2009	-42.6423	4
Mistaken Cape	14	10	2010	-42.6405	4
Mistaken Cape	2	3	2009	-42.6414	4
Mistaken Cape	14	10	2010	-42.6405	4
North Bay	15	9	2009	-42.8724	4
North Bay	17	11	2008	-42.8733	4
North Bay	15	9	2009	-42.8725	4
North Bay	21	7	2010	-42.8722	4
North Bay	21	7	2010	-42.872	4
North Bay	1	2	2011	-42.8683	4
North Bay	2	12	2008	-42.8689	4
North Bay	1	2	2011	-42.8687	4
North Bay	21	7	2010	-42.8719	4
Sloop Rock	5	11	2010	-41.2108	4
St. Helens Island	14	4	2010	-41.352	4
Trumpeter Bay	11	3	2009	-42.3204	4
Trumpeter Bay	2	3	2011	-42.3204	4
Trumpeter Bay	11	3	2009	-42.3204	4
Trumpeter Bay	2	3	2011	-42.3204	4
Trumpeter Bay	2	3	2011	-42.3204	4
Trumpeter Bay	2	3	2011	-42.3204	4
Trumpeter Bay	2	3	2011	-42.3204	4
Trumpeter Bay	11	3	2009	-42.3204	4
Wineglass Bay	22	4	2010	-42.1616	4
Wineglass Bay	2	9	2010	-42.1616	4
Wineglass Bay	2	9	2010	-42.1614	4
Wineglass Bay	18	3	2009	-42.1618	4
Wineglass Bay	2	9	2010	-42.1615	4
Wineglass Bay	25	2	2011	-42.1615	4
Wineglass Bay	18	3	2009	-42.1617	4
Wineglass Bay	2	9	2010	-42.1616	4
Wineglass Bay	18	3	2009	-42.1617	4
Wineglass Bay	22	4	2010	-42.1618	4
Wineglass Bay	18	3	2009	-42.1616	4
Wineglass Bay	22	4	2010	-42.1611	4
Wineglass Bay	25	2	2011	-42.1619	4
Wineglass Bay	25	2	2011	-42.1618	4
Wineglass Bay	18	3	2009	-42.1615	4
Fortescue Bay	21	8	2009	-43.1399	4.25
Bunker Bay	14	10	2010	-42.6652	4.5
Cape Paul Lemanon	20	1	2011	-42.8427	4.5
Fortescue bay	29	6	2010	-43.1389	4.5
Fortescue Bay	21	8	2009	-43.1388	4.5
Fortescue bay	27	1	2011	-43.1391	4.5
North Bay	15	9	2009	-42.8711	4.5
North Bay	18	2	2010	-42.8691	4.5
St. Helens Island	14	4	2010	-41.352	4.5
Trumpeter Bay	21	4	2010	-42.3204	4.5
Wineglass Bay	25	2	2011	-42.1617	4.5
Wineglass Bay	2	9	2010	-42.1615	4.5
Wineglass Bay	2	9	2010	-42.1619	4.5
Fortescue bay	27	1	2011	-43.1391	4.75
Bunker Bay	9	3	2011	-42.6641	5
Bunker Bay	9	3	2011	-42.6651	5
Cape Paul lemanon	18	2	2010	-42.8407	5
Cape Paul lemanon	18	2	2010	-42.8408	5
Cape Paul lemanon	16	10	2009	-42.8424	5
Cape Paul Lemanon	15	7	2010	-42.843	5
Cape Paul Lemanon	15	7	2010	-42.8431	5
Fortescue Bay	21	8	2009	-43.1398	5
Fortescue Bay	11	11	2008	-43.1321	5
Mistaken Cape	9	3	2011	-42.6409	5
Mistaken Cape	2	3	2009	-42.6414	5
Mistaken Cape	14	10	2010	-42.6406	5
Mistaken Cape	9	3	2011	-42.6404	5
Mistaken Cape	14	10	2010	-42.6407	5
North Bay	17	11	2008	-42.873	5
North Bay	28	11	2008	-42.8721	5
North Bay	15	9	2009	-42.8725	5
North Bay	2	12	2008	-42.8676	5
North Bay	15	9	2009	-42.8716	5
North Bay	15	9	2009	-42.8726	5
North Bay	2	12	2008	-42.8671	5
North Bay	21	7	2010	-42.8684	5
North Bay	15	9	2009	-42.8723	5
North Bay	18	2	2010	-42.87	5
North Bay	1	2	2011	-42.8689	5
North Bay	21	7	2010	-42.8681	5
North Bay	1	2	2011	-42.8686	5
North Bay	1	2	2011	-42.8678	5
North Bay	21	7	2010	-42.8689	5
Sloop Rock	11	12	2008	-41.2115	5
Sloop Rock	11	12	2008	-41.2115	5
Sloop Rock	21	2	2011	-41.2111	5
Sloop Rock	5	11	2010	-41.2112	5
St. Helens Island	14	4	2010	-41.352	5
St. Helens Island	26	10	2010	-41.352	5
St. Helens Island	26	10	2010	-41.352	5
St. Helens Island	26	10	2010	-41.352	5
St. Helens Island	11	3	2011	-41.352	5
St. Helens Island	26	10	2010	-41.352	5
St. Helens Island	26	10	2010	-41.352	5
St. Helens Island	14	4	2010	-41.352	5
Trumpeter Bay	21	4	2010	-42.3204	5
Trumpeter Bay	11	3	2009	-42.3204	5
Trumpeter Bay	21	4	2010	-42.3204	5
Wineglass Bay	2	9	2010	-42.1618	5
Wineglass Bay	25	2	2011	-42.1617	5
Wineglass Bay	18	3	2009	-42.1615	5
Wineglass Bay	2	9	2010	-42.1615	5
Wineglass Bay	22	4	2010	-42.1617	5
Wineglass Bay	18	3	2009	-42.1613	5
Fortescue Bay	21	8	2009	-43.1396	5.5
North Bay	15	9	2009	-42.8717	5.5
North Bay	15	9	2009	-42.8714	5.5
North Bay	1	2	2011	-42.8688	5.5
St. Helens Island	14	4	2010	-41.352	5.5
Fortescue bay	27	1	2011	-43.1391	5.75
Bunker Bay	30	4	2010	-42.6658	6
Bunker Bay	9	3	2011	-42.6657	6
Bunker Bay	9	3	2011	-42.6667	6
Bunker Bay	9	3	2011	-42.6652	6
Bunker Bay	9	3	2011	-42.6652	6
Cape Paul lemanon	18	2	2010	-42.8432	6
Fortescue bay	27	1	2011	-43.1391	6
Fortescue Bay	11	11	2008	-43.1317	6
Fortescue bay	27	1	2011	-43.1391	6
Fortescue Bay	11	11	2008	-43.1319	6
Mistaken Cape	14	10	2010	-42.6401	6
Mistaken Cape	2	3	2009	-42.6414	6
Mistaken Cape	2	3	2009	-42.6416	6
Mistaken Cape	13	5	2010	-42.6414	6
Mistaken Cape	2	3	2009	-42.6414	6
North Bay	18	2	2010	-42.8708	6
North Bay	17	11	2008	-42.8731	6
North Bay	18	2	2010	-42.8721	6
North Bay	17	11	2008	-42.8725	6
North Bay	17	11	2008	-42.8719	6
North Bay	1	2	2011	-42.87	6
North Bay	25	11	2008	-42.8719	6
North Bay	21	7	2010	-42.8721	6
North Bay	18	2	2010	-42.869	6
Sloop Rock	11	12	2008	-41.2115	6
Sloop Rock	21	2	2011	-41.2112	6
St. Helens Island	26	10	2010	-41.352	6
St. Helens Island	11	3	2011	-41.352	6
St. Helens Island	14	4	2010	-41.352	6
St. Helens Island	14	4	2010	-41.352	6
Trumpeter Bay	11	3	2009	-42.3204	6
Trumpeter Bay	11	3	2009	-42.3204	6
Trumpeter Bay	11	3	2009	-42.3204	6
Trumpeter Bay	2	3	2011	-42.3204	6
Trumpeter Bay	11	3	2009	-42.3204	6
Wineglass Bay	22	4	2010	-42.1619	6
Wineglass Bay	22	4	2010	-42.1616	6
Wineglass Bay	18	3	2009	-42.1618	6
Wineglass Bay	2	9	2010	-42.1616	6
Wineglass Bay	25	2	2011	-42.1619	6
Wineglass Bay	18	3	2009	-42.1612	6
Fortescue bay	27	1	2011	-43.1391	6.25
Fortescue bay	29	6	2010	-43.1391	6.5
North Bay	18	2	2010	-42.8713	6.5
North Bay	21	7	2010	-42.8681	6.5
Mistaken Cape	13	5	2010	-42.6414	6.6
Bunker Bay	9	3	2011	-42.6639	7
Cape Paul lemanon	18	2	2010	-42.8407	7
Cape Paul lemanon	18	2	2010	-42.8406	7
Cape Paul lemanon	18	2	2010	-42.8405	7
Fortescue Bay	21	8	2009	-43.1387	7
Fortescue Bay	11	11	2008	-43.1314	7
Fortescue bay	27	1	2011	-43.1391	7
Fortescue Bay	19	2	2010	-43.1391	7
Fortescue bay	29	6	2010	-43.1392	7
Mistaken Cape	13	5	2010	-42.6414	7
Mistaken Cape	13	5	2010	-42.6414	7
North Bay	1	2	2011	-42.872	7
North Bay	1	2	2011	-42.8723	7
North Bay	21	7	2010	-42.8685	7
North Bay	15	9	2009	-42.8726	7
North Bay	21	7	2010	-42.8719	7
Sloop Rock	11	12	2008	-41.2116	7
Sloop Rock	14	4	2010	-41.2107	7
St. Helens Island	6	4	2009	-41.352	7
St. Helens Island	26	10	2010	-41.352	7
Trumpeter Bay	1	9	2010	-42.3204	7
Wineglass Bay	18	3	2009	-42.1619	7
Wineglass Bay	2	9	2010	-42.1616	7
Wineglass Bay	2	9	2010	-42.1617	7
Wineglass Bay	25	2	2011	-42.1617	7
Wineglass Bay	25	2	2011	-42.1618	7
Wineglass Bay	25	2	2011	-42.1615	7
Wineglass Bay	18	3	2009	-42.1616	7
Wineglass Bay	25	2	2011	-42.1618	7
Mistaken Cape	13	5	2010	-42.6414	7.5
Bunker Bay	25	3	2009	-42.6651	8
Bunker Bay	25	3	2009	-42.6655	8
Bunker Bay	25	3	2009	-42.665	8
Bunker Bay	9	3	2011	-42.6658	8
Bunker Bay	25	3	2009	-42.6657	8
Bunker Bay	25	3	2009	-42.6655	8
Bunker Bay	30	4	2010	-42.6655	8
Bunker Bay	9	3	2011	-42.6649	8
Cape Paul Lemanon	15	7	2010	-42.8423	8
Cape Paul lemanon	18	2	2010	-42.8401	8
Fortescue bay	27	1	2011	-43.1391	8
Mistaken Cape	2	3	2009	-42.6414	8
Mistaken Cape	2	3	2009	-42.6413	8
Mistaken Cape	13	5	2010	-42.6414	8
North Bay	25	11	2008	-42.8721	8
North Bay	2	12	2008	-42.867	8
North Bay	21	7	2010	-42.8679	8
North Bay	21	7	2010	-42.8679	8
Sloop Rock	14	4	2010	-41.2112	8
St. Helens Island	11	3	2011	-41.352	8
St. Helens Island	14	4	2010	-41.352	8
St. Helens Island	11	3	2011	-41.352	8
St. Helens Island	26	10	2010	-41.352	8
Trumpeter Bay	21	4	2010	-42.3204	8
Trumpeter Bay	1	9	2010	-42.3204	8
Trumpeter Bay	2	3	2011	-42.3204	8
Trumpeter Bay	11	3	2009	-42.3204	8
Trumpeter Bay	11	3	2009	-42.3204	8
Trumpeter Bay	2	3	2011	-42.3204	8
Wineglass Bay	25	2	2011	-42.1617	8
Wineglass Bay	22	4	2010	-42.1619	8
Wineglass Bay	22	4	2010	-42.1619	8
Wineglass Bay	2	9	2010	-42.1615	8
Wineglass Bay	2	9	2010	-42.1617	8
Wineglass Bay	18	3	2009	-42.1612	8
Wineglass Bay	25	2	2011	-42.1616	8.25
Fortescue bay	29	6	2010	-43.1392	8.5
North Bay	18	2	2010	-42.8714	8.5
North Bay	15	9	2009	-42.8726	8.5
Bunker Bay	25	3	2009	-42.6654	9
Bunker Bay	25	3	2009	-42.6651	9
Bunker Bay	25	3	2009	-42.6649	9
Bunker Bay	25	3	2009	-42.6637	9
Bunker Bay	30	4	2010	-42.6658	9
Bunker Bay	14	10	2010	-42.6654	9
Cape Paul lemanon	18	2	2010	-42.8407	9
Cape Paul lemanon	18	2	2010	-42.8398	9
Cape Paul Lemanon	20	1	2011	-42.8431	9
Fortescue bay	29	6	2010	-43.1392	9
Fortescue Bay	19	2	2010	-43.1392	9
Fortescue bay	29	6	2010	-43.1392	9
North Bay	17	11	2008	-42.8722	9
Sloop Rock	14	4	2010	-41.2111	9
Sloop Rock	14	4	2010	-41.2112	9
St. Helens Island	26	10	2010	-41.352	9
St. Helens Island	11	3	2011	-41.352	9
Trumpeter Bay	11	3	2009	-42.3204	9
Trumpeter Bay	1	9	2010	-42.3204	9
Wineglass Bay	22	4	2010	-42.1619	9
Fortescue bay	27	1	2011	-43.1391	9.5
Bunker Bay	25	3	2009	-42.6634	10
Bunker Bay	25	3	2009	-42.6643	10
Bunker Bay	25	3	2009	-42.6649	10
Bunker Bay	30	4	2010	-42.6669	10
Bunker Bay	14	10	2010	-42.6659	10
Bunker Bay	30	4	2010	-42.6669	10
Bunker Bay	9	3	2011	-42.6647	10
Mistaken Cape	2	3	2009	-42.6421	10
Mistaken Cape	2	3	2009	-42.6421	10
Mistaken Cape	2	3	2009	-42.642	10
Mistaken Cape	14	10	2010	-42.6401	10
Mistaken Cape	9	3	2011	-42.6416	10
Mistaken Cape	9	3	2011	-42.6414	10
Mistaken Cape	9	3	2011	-42.6414	10
Mistaken Cape	9	3	2011	-42.6411	10
Mistaken Cape	9	3	2011	-42.6405	10
Mistaken Cape	9	3	2011	-42.6414	10
Mistaken Cape	2	3	2009	-42.6413	10
North Bay	15	9	2009	-42.8717	10
North Bay	17	11	2008	-42.8721	10
North Bay	2	12	2008	-42.8674	10
North Bay	17	11	2008	-42.8718	10
North Bay	2	12	2008	-42.867	10
North Bay	21	7	2010	-42.8686	10
Sloop Rock	21	4	2009	-41.2122	10
Sloop Rock	14	4	2010	-41.2113	10
Sloop Rock	5	11	2010	-41.2102	10
Sloop Rock	14	4	2010	-41.211	10
St. Helens Island	26	10	2010	-41.352	10
St. Helens Island	6	4	2009	-41.352	10
St. Helens Island	11	3	2011	-41.352	10
St. Helens Island	14	4	2010	-41.352	10
St. Helens Island	6	4	2009	-41.352	10
St. Helens Island	6	4	2009	-41.352	10
St. Helens Island	26	10	2010	-41.352	10
Trumpeter Bay	2	3	2011	-42.3204	10
Trumpeter Bay	21	4	2010	-42.3204	10
Trumpeter Bay	11	3	2009	-42.3204	10
Trumpeter Bay	1	9	2010	-42.3204	10
Trumpeter Bay	11	3	2009	-42.3204	10
Trumpeter Bay	11	3	2009	-42.3204	10
Trumpeter Bay	2	3	2011	-42.3204	10
Wineglass Bay	22	4	2010	-42.1612	10
Wineglass Bay	25	2	2011	-42.1618	10
Wineglass Bay	25	2	2011	-42.1617	10
Wineglass Bay	18	3	2009	-42.1624	10
North Bay	15	9	2009	-42.8712	10.5
Wineglass Bay	25	2	2011	-42.1618	10.5
Cape Paul lemanon	18	2	2010	-42.8404	11
Sloop Rock	11	12	2008	-41.2115	11
St. Helens Island	14	4	2010	-41.352	11
Wineglass Bay	25	2	2011	-42.1618	11
Bunker Bay	25	3	2009	-42.6642	12
Bunker Bay	30	4	2010	-42.6669	12
Bunker Bay	30	4	2010	-42.6655	12
Bunker Bay	9	3	2011	-42.6666	12
Bunker Bay	30	4	2010	-42.665	12
Bunker Bay	9	3	2011	-42.6654	12
Bunker Bay	14	10	2010	-42.6651	12
Bunker Bay	14	10	2010	-42.6647	12
Mistaken Cape	13	5	2010	-42.6414	12
Mistaken Cape	2	3	2009	-42.6405	12
Mistaken Cape	2	3	2009	-42.6413	12
Mistaken Cape	13	5	2010	-42.6414	12
Mistaken Cape	2	3	2009	-42.6421	12
North Bay	15	9	2009	-42.8725	12
North Bay	17	11	2008	-42.8727	12
Sloop Rock	21	4	2009	-41.2115	12
Sloop Rock	14	4	2010	-41.2107	12
St. Helens Island	26	10	2010	-41.352	12
St. Helens Island	11	3	2011	-41.352	12
St. Helens Island	6	4	2009	-41.352	12
St. Helens Island	6	4	2009	-41.352	12
St. Helens Island	11	3	2011	-41.352	12
St. Helens Island	26	10	2010	-41.352	12
Trumpeter Bay	1	9	2010	-42.3204	12
Trumpeter Bay	11	3	2009	-42.3204	12
Trumpeter Bay	21	4	2010	-42.3204	12
Trumpeter Bay	2	3	2011	-42.3204	12
Trumpeter Bay	11	3	2009	-42.3204	12
Trumpeter Bay	2	3	2011	-42.3204	12
Trumpeter Bay	21	4	2010	-42.3204	12
Trumpeter Bay	1	9	2010	-42.3204	12
Wineglass Bay	25	2	2011	-42.1619	12
Wineglass Bay	22	4	2010	-42.1615	12
Wineglass Bay	25	2	2011	-42.1613	12
Wineglass Bay	25	2	2011	-42.1614	12
St. Helens Island	26	10	2010	-41.352	12.5
Fortescue Bay	21	8	2009	-43.1397	13
Fortescue Bay	19	2	2010	-43.1394	13
Sloop Rock	14	4	2010	-41.2115	13
Bunker Bay	14	10	2010	-42.665	14
Cape Paul lemanon	18	2	2010	-42.84	14
Mistaken Cape	13	5	2010	-42.6414	14
St. Helens Island	11	3	2011	-41.352	14
Wineglass Bay	18	3	2009	-42.1624	14
Bunker Bay	25	3	2009	-42.6647	15
Bunker Bay	30	4	2010	-42.6661	15
Bunker Bay	25	3	2009	-42.6653	15
Mistaken Cape	2	3	2009	-42.6407	15
Mistaken Cape	13	5	2010	-42.6414	15
Mistaken Cape	13	5	2010	-42.6414	15
Mistaken Cape	14	10	2010	-42.6405	15
North Bay	15	9	2009	-42.8725	15
North Bay	17	11	2008	-42.8719	15
Sloop Rock	14	4	2010	-41.2116	15
Sloop Rock	14	4	2010	-41.2105	15
St. Helens Island	11	3	2011	-41.352	15
St. Helens Island	11	3	2011	-41.352	15
St. Helens Island	26	10	2010	-41.352	15
Trumpeter Bay	21	4	2010	-42.3204	15
Trumpeter Bay	1	9	2010	-42.3204	15
Trumpeter Bay	21	4	2010	-42.3204	15
Trumpeter Bay	21	4	2010	-42.3204	15
Trumpeter Bay	1	9	2010	-42.3204	15
Wineglass Bay	2	9	2010	-42.1614	15
Wineglass Bay	22	4	2010	-42.1614	15
Wineglass Bay	22	4	2010	-42.1614	15
Wineglass Bay	22	4	2010	-42.1617	15
Wineglass Bay	2	9	2010	-42.1617	15
North Bay	15	9	2009	-42.8713	15.5
Bunker Bay	25	3	2009	-42.6636	16
Bunker Bay	25	3	2009	-42.6652	16
Bunker Bay	25	3	2009	-42.6643	16
Bunker Bay	25	3	2009	-42.6634	16
Bunker Bay	25	3	2009	-42.6665	16
Mistaken Cape	9	3	2011	-42.6411	16
North Bay	18	2	2010	-42.8713	16
Sloop Rock	21	4	2009	-41.2117	16
Sloop Rock	14	4	2010	-41.2116	16
Sloop Rock	14	4	2010	-41.2112	16
St. Helens Island	6	4	2009	-41.352	16
St. Helens Island	6	4	2009	-41.352	16
St. Helens Island	11	3	2011	-41.352	16
Trumpeter Bay	2	3	2011	-42.3204	16
St. Helens Island	14	4	2010	-41.352	17
Bunker Bay	25	3	2009	-42.6657	18
Bunker Bay	25	3	2009	-42.6662	18
Bunker Bay	30	4	2010	-42.6656	18
Bunker Bay	30	4	2010	-42.666	18
Mistaken Cape	2	3	2009	-42.6421	18
Mistaken Cape	2	3	2009	-42.6417	18
North Bay	1	2	2011	-42.872	18
North Bay	2	12	2008	-42.8687	18
Trumpeter Bay	11	3	2009	-42.3204	18
Trumpeter Bay	11	3	2009	-42.3204	18
Trumpeter Bay	2	3	2011	-42.3204	18
Trumpeter Bay	11	3	2009	-42.3204	18
Wineglass Bay	25	2	2011	-42.1617	18
Wineglass Bay	25	2	2011	-42.1612	18
Wineglass Bay	22	4	2010	-42.1617	18
North Bay	1	2	2011	-42.872	19
Bunker Bay	30	4	2010	-42.6652	20
Bunker Bay	25	3	2009	-42.6645	20
Bunker Bay	25	3	2009	-42.6638	20
Bunker Bay	30	4	2010	-42.6669	20
Bunker Bay	30	4	2010	-42.6667	20
Bunker Bay	14	10	2010	-42.6663	20
Bunker Bay	30	4	2010	-42.6665	20
Bunker Bay	14	10	2010	-42.6669	20
Mistaken Cape	2	3	2009	-42.6422	20
Mistaken Cape	2	3	2009	-42.6405	20
Mistaken Cape	9	3	2011	-42.6414	20
Mistaken Cape	14	10	2010	-42.6406	20
Mistaken Cape	13	5	2010	-42.6414	20
Mistaken Cape	14	10	2010	-42.6406	20
Mistaken Cape	13	5	2010	-42.6414	20
Mistaken Cape	9	3	2011	-42.6415	20
Mistaken Cape	2	3	2009	-42.6415	20
North Bay	15	9	2009	-42.8725	20
North Bay	1	2	2011	-42.8685	20
Sloop Rock	14	4	2010	-41.2114	20
Sloop Rock	5	11	2010	-41.211	20
Sloop Rock	14	4	2010	-41.2112	20
Sloop Rock	5	11	2010	-41.2108	20
Sloop Rock	14	4	2010	-41.2112	20
Sloop Rock	5	11	2010	-41.2109	20
Sloop Rock	5	11	2010	-41.2103	20
Sloop Rock	14	4	2010	-41.2114	20
Sloop Rock	14	4	2010	-41.2103	20
St. Helens Island	6	4	2009	-41.352	20
Trumpeter Bay	21	4	2010	-42.3204	20
Trumpeter Bay	21	4	2010	-42.3204	20
Trumpeter Bay	21	4	2010	-42.3204	20
Trumpeter Bay	2	3	2011	-42.3204	20
Trumpeter Bay	11	3	2009	-42.3204	20
Trumpeter Bay	11	3	2009	-42.3204	20
Trumpeter Bay	21	4	2010	-42.3204	20
Trumpeter Bay	1	9	2010	-42.3204	20
Trumpeter Bay	11	3	2009	-42.3204	20
Trumpeter Bay	1	9	2010	-42.3204	20
Trumpeter Bay	1	9	2010	-42.3204	20
Trumpeter Bay	2	3	2011	-42.3204	20
Trumpeter Bay	1	9	2010	-42.3204	20
Wineglass Bay	2	9	2010	-42.1616	20
Wineglass Bay	22	4	2010	-42.1611	20
Wineglass Bay	2	9	2010	-42.1615	20
Mistaken Cape	14	10	2010	-42.6404	21
Mistaken Cape	2	3	2009	-42.6422	22
Mistaken Cape	9	3	2011	-42.6407	22
Bunker Bay	25	3	2009	-42.6638	24
Mistaken Cape	2	3	2009	-42.6419	24
Mistaken Cape	2	3	2009	-42.6414	24
Mistaken Cape	2	3	2009	-42.6423	24
Mistaken Cape	9	3	2011	-42.6407	24
St. Helens Island	6	4	2009	-41.352	24
Trumpeter Bay	1	9	2010	-42.3204	24
Wineglass Bay	2	9	2010	-42.1617	24
Bunker Bay	30	4	2010	-42.666	25
Bunker Bay	30	4	2010	-42.666	25
Bunker Bay	14	10	2010	-42.6655	25
Mistaken Cape	13	5	2010	-42.6414	25
Sloop Rock	21	4	2009	-41.2122	25
Sloop Rock	14	4	2010	-41.2114	25
Sloop Rock	5	11	2010	-41.2103	25
Sloop Rock	14	4	2010	-41.2114	25
Sloop Rock	14	4	2010	-41.2112	25
Sloop Rock	14	4	2010	-41.2114	25
St. Helens Island	14	4	2010	-41.352	25
St. Helens Island	26	10	2010	-41.352	25
St. Helens Island	26	10	2010	-41.352	25
St. Helens Island	14	4	2010	-41.352	25
Trumpeter Bay	11	3	2009	-42.3204	25
Trumpeter Bay	2	3	2011	-42.3204	25
Trumpeter Bay	21	4	2010	-42.3204	25
Trumpeter Bay	21	4	2010	-42.3204	25
Wineglass Bay	22	4	2010	-42.1611	25
Wineglass Bay	25	2	2011	-42.1612	25
Wineglass Bay	25	2	2011	-42.1617	25
North Bay	1	2	2011	-42.8718	26
Bunker Bay	25	3	2009	-42.6653	28
Mistaken Cape	14	10	2010	-42.6405	28
Sloop Rock	14	4	2010	-41.2109	28
Wineglass Bay	25	2	2011	-42.1617	29
Bunker Bay	25	3	2009	-42.664	30
Bunker Bay	25	3	2009	-42.6635	30
Bunker Bay	14	10	2010	-42.6664	30
Bunker Bay	30	4	2010	-42.6664	30
Mistaken Cape	14	10	2010	-42.6401	30
Mistaken Cape	14	10	2010	-42.6402	30
Mistaken Cape	2	3	2009	-42.6423	30
Mistaken Cape	2	3	2009	-42.6406	30
Mistaken Cape	2	3	2009	-42.6406	30
Mistaken Cape	9	3	2011	-42.6407	30
Mistaken Cape	14	10	2010	-42.6405	30
Sloop Rock	21	4	2009	-41.2118	30
Sloop Rock	11	12	2008	-41.2113	30
Sloop Rock	14	4	2010	-41.2113	30
Sloop Rock	14	4	2010	-41.2115	30
Sloop Rock	14	4	2010	-41.2116	30
Sloop Rock	5	11	2010	-41.2105	30
Sloop Rock	14	4	2010	-41.2104	30
Sloop Rock	14	4	2010	-41.2108	30
St. Helens Island	11	3	2011	-41.352	30
St. Helens Island	26	10	2010	-41.352	30
St. Helens Island	26	10	2010	-41.352	30
St. Helens Island	6	4	2009	-41.352	30
St. Helens Island	11	3	2011	-41.352	30
St. Helens Island	11	3	2011	-41.352	30
St. Helens Island	14	4	2010	-41.352	30
Trumpeter Bay	11	3	2009	-42.3204	30
Trumpeter Bay	2	3	2011	-42.3204	30
Trumpeter Bay	1	9	2010	-42.3204	30
Wineglass Bay	2	9	2010	-42.1615	30
Wineglass Bay	25	2	2011	-42.1618	30
Wineglass Bay	22	4	2010	-42.1611	30
Bunker Bay	25	3	2009	-42.6659	32
Mistaken Cape	2	3	2009	-42.642	32
St. Helens Island	11	3	2011	-41.352	32
St. Helens Island	11	3	2011	-41.352	33
Bunker Bay	30	4	2010	-42.6657	35
Bunker Bay	30	4	2010	-42.6652	35
Mistaken Cape	13	5	2010	-42.6414	35
St. Helens Island	11	3	2011	-41.352	35
St. Helens Island	6	4	2009	-41.352	35
St. Helens Island	6	4	2009	-41.352	36
St. Helens Island	6	4	2009	-41.352	36
Trumpeter Bay	11	3	2009	-42.3204	36
Mistaken Cape	14	10	2010	-42.6406	38
Bunker Bay	30	4	2010	-42.6666	40
Bunker Bay	14	10	2010	-42.6665	40
Bunker Bay	14	10	2010	-42.6668	40
Mistaken Cape	2	3	2009	-42.6417	40
Mistaken Cape	9	3	2011	-42.6408	40
Mistaken Cape	2	3	2009	-42.6414	40
Mistaken Cape	13	5	2010	-42.6414	40
Mistaken Cape	9	3	2011	-42.6416	40
Sloop Rock	14	4	2010	-41.2113	40
Sloop Rock	14	4	2010	-41.2115	40
Sloop Rock	14	4	2010	-41.2111	40
St. Helens Island	6	4	2009	-41.352	40
St. Helens Island	6	4	2009	-41.352	40
Trumpeter Bay	1	9	2010	-42.3204	40
Trumpeter Bay	1	9	2010	-42.3204	40
Trumpeter Bay	2	3	2011	-42.3204	40
Wineglass Bay	22	4	2010	-42.1615	40
Wineglass Bay	22	4	2010	-42.1617	40
Wineglass Bay	18	3	2009	-42.1615	40
Mistaken Cape	2	3	2009	-42.6423	45
St. Helens Island	14	4	2010	-41.352	45
Trumpeter Bay	21	4	2010	-42.3204	45
Wineglass Bay	2	9	2010	-42.1616	45
Trumpeter Bay	1	9	2010	-42.3204	48
Bunker Bay	30	4	2010	-42.6666	50
Mistaken Cape	13	5	2010	-42.6414	50
Sloop Rock	14	4	2010	-41.2114	50
Sloop Rock	14	4	2010	-41.2116	50
Sloop Rock	14	4	2010	-41.2106	50
Sloop Rock	5	11	2010	-41.2109	50
Sloop Rock	5	11	2010	-41.2108	50
St. Helens Island	26	10	2010	-41.352	50
St. Helens Island	11	3	2011	-41.352	50
St. Helens Island	6	4	2009	-41.352	50
St. Helens Island	6	4	2009	-41.352	50
Trumpeter Bay	11	3	2009	-42.3204	50
Trumpeter Bay	11	3	2009	-42.3204	50
Trumpeter Bay	1	9	2010	-42.3204	50
Trumpeter Bay	2	3	2011	-42.3204	50
Trumpeter Bay	2	3	2011	-42.3204	50
Trumpeter Bay	1	9	2010	-42.3204	50
Wineglass Bay	2	9	2010	-42.1615	50
Wineglass Bay	22	4	2010	-42.1617	50
Wineglass Bay	22	4	2010	-42.1619	50
Mistaken Cape	14	10	2010	-42.64	54
Mistaken Cape	14	10	2010	-42.6407	55
Sloop Rock	5	11	2010	-41.2112	55
Mistaken Cape	14	10	2010	-42.6401	60
Sloop Rock	5	11	2010	-41.2108	60
St. Helens Island	11	3	2011	-41.352	60
St. Helens Island	6	4	2009	-41.352	60
St. Helens Island	6	4	2009	-41.352	60
St. Helens Island	11	3	2011	-41.352	60
Trumpeter Bay	21	4	2010	-42.3204	60
Trumpeter Bay	11	3	2009	-42.3204	60
Wineglass Bay	22	4	2010	-42.1619	60
Sloop Rock	21	4	2009	-41.2115	64
Mistaken Cape	14	10	2010	-42.6407	67
Mistaken Cape	13	5	2010	-42.6414	67.6
North Bay	1	2	2011	-42.8718	70
Trumpeter Bay	1	9	2010	-42.3204	70
Wineglass Bay	22	4	2010	-42.1614	70
Trumpeter Bay	11	3	2009	-42.3204	75
Sloop Rock	21	4	2009	-41.2117	80
Sloop Rock	5	11	2010	-41.211	80
St. Helens Island	6	4	2009	-41.352	80
Trumpeter Bay	21	4	2010	-42.3204	80
Wineglass Bay	22	4	2010	-42.1616	80
Sloop Rock	5	11	2010	-41.2115	90
St. Helens Island	6	4	2009	-41.352	90
St. Helens Island	14	4	2010	-41.352	90
Trumpeter Bay	1	9	2010	-42.3204	90
Bunker Bay	25	3	2009	-42.6644	100
Bunker Bay	14	10	2010	-42.6659	100
Bunker Bay	14	10	2010	-42.6656	100
Bunker Bay	14	10	2010	-42.6657	100
Bunker Bay	30	4	2010	-42.6668	100
Bunker Bay	30	4	2010	-42.6668	100
Mistaken Cape	14	10	2010	-42.6406	100
Sloop Rock	14	4	2010	-41.2115	100
Sloop Rock	21	2	2011	-41.2115	100
Sloop Rock	21	2	2011	-41.2112	100
Sloop Rock	14	4	2010	-41.2116	100
Sloop Rock	14	4	2010	-41.2109	100
Sloop Rock	5	11	2010	-41.2104	100
Sloop Rock	14	4	2010	-41.2115	100
Sloop Rock	14	4	2010	-41.2116	100
Sloop Rock	14	4	2010	-41.2109	100
Sloop Rock	5	11	2010	-41.2107	100
St. Helens Island	26	10	2010	-41.352	100
St. Helens Island	11	3	2011	-41.352	100
St. Helens Island	14	4	2010	-41.352	100
Trumpeter Bay	11	3	2009	-42.3204	100
Wineglass Bay	22	4	2010	-42.1616	100
Wineglass Bay	22	4	2010	-42.1612	100
Mistaken Cape	13	5	2010	-42.6414	109.2
Mistaken Cape	14	10	2010	-42.6411	110
Mistaken Cape	14	10	2010	-42.6407	120
Sloop Rock	5	11	2010	-41.211	120
St. Helens Island	11	3	2011	-41.352	120
St. Helens Island	6	4	2009	-41.352	120
Trumpeter Bay	1	9	2010	-42.3204	120
Trumpeter Bay	11	3	2009	-42.3204	120
Trumpeter Bay	1	9	2010	-42.3204	120
Sloop Rock	14	4	2010	-41.2108	125
Trumpeter Bay	1	9	2010	-42.3204	130
Mistaken Cape	14	10	2010	-42.6405	140
Sloop Rock	21	2	2011	-41.2111	144
Sloop Rock	21	2	2011	-41.211	144
Sloop Rock	5	11	2010	-41.2111	150
St. Helens Island	26	10	2010	-41.352	150
Mistaken Cape	13	5	2010	-42.6414	165
Mistaken Cape	13	5	2010	-42.6414	195
Mistaken Cape	13	5	2010	-42.6414	195
Mistaken Cape	9	3	2011	-42.6407	200
Sloop Rock	21	4	2009	-41.2123	200
Sloop Rock	21	4	2009	-41.2125	200
Sloop Rock	5	11	2010	-41.2111	200
St. Helens Island	26	10	2010	-41.352	200
St. Helens Island	11	3	2011	-41.352	200
St. Helens Island	11	3	2011	-41.352	200
St. Helens Island	11	3	2011	-41.352	200
St. Helens Island	11	3	2011	-41.352	200
St. Helens Island	11	3	2011	-41.352	200
Trumpeter Bay	1	9	2010	-42.3204	200
Trumpeter Bay	11	3	2009	-42.3204	200
Trumpeter Bay	2	3	2011	-42.3204	200
Trumpeter Bay	2	3	2011	-42.3204	200
Wineglass Bay	22	4	2010	-42.1612	200
Wineglass Bay	22	4	2010	-42.1611	200
Wineglass Bay	25	2	2011	-42.1612	200
Sloop Rock	5	11	2010	-41.2112	210
Mistaken Cape	14	10	2010	-42.6407	220
Mistaken Cape	9	3	2011	-42.6407	225
Mistaken Cape	14	10	2010	-42.6406	240
Mistaken Cape	13	5	2010	-42.6414	249.6
Mistaken Cape	14	10	2010	-42.6406	250
Sloop Rock	5	11	2010	-41.211	250
Mistaken Cape	14	10	2010	-42.6405	255
Sloop Rock	14	4	2010	-41.2109	300
St. Helens Island	14	4	2010	-41.352	300
St. Helens Island	14	4	2010	-41.352	300
St. Helens Island	14	4	2010	-41.352	300
Wineglass Bay	22	4	2010	-42.1612	300
Mistaken Cape	13	5	2010	-42.6414	312
Mistaken Cape	13	5	2010	-42.6414	320
Mistaken Cape	13	5	2010	-42.6414	320
Mistaken Cape	9	3	2011	-42.6401	340
Sloop Rock	21	2	2011	-41.2112	350
Trumpeter Bay	2	3	2011	-42.3204	350
Trumpeter Bay	11	3	2009	-42.3204	375
Trumpeter Bay	11	3	2009	-42.3204	380
Bunker Bay	14	10	2010	-42.6657	400
Mistaken Cape	2	3	2009	-42.6416	400
Sloop Rock	21	2	2011	-41.2111	400
Trumpeter Bay	1	9	2010	-42.3204	400
Trumpeter Bay	21	4	2010	-42.3204	400
Wineglass Bay	2	9	2010	-42.1617	400
Mistaken Cape	13	5	2010	-42.6414	430
Mistaken Cape	13	5	2010	-42.6414	430
Sloop Rock	21	2	2011	-41.2111	450
Sloop Rock	21	4	2009	-41.2123	500
Sloop Rock	5	11	2010	-41.2113	500
Sloop Rock	21	2	2011	-41.2111	500
Trumpeter Bay	11	3	2009	-42.3204	500
Trumpeter Bay	2	3	2011	-42.3204	500
Wineglass Bay	22	4	2010	-42.1611	500
Mistaken Cape	14	10	2010	-42.641	510
Sloop Rock	21	4	2009	-41.2118	548
Sloop Rock	21	4	2009	-41.212	548
Sloop Rock	21	2	2011	-41.2113	600
Trumpeter Bay	11	3	2009	-42.3204	600
Wineglass Bay	2	9	2010	-42.1616	700
Mistaken Cape	13	5	2010	-42.6414	702
Sloop Rock	14	4	2010	-41.2116	800
St. Helens Island	6	4	2009	-41.352	800
Trumpeter Bay	1	9	2010	-42.3204	800
Trumpeter Bay	2	3	2011	-42.3204	800
Trumpeter Bay	11	3	2009	-42.3204	900
Trumpeter Bay	11	3	2009	-42.3204	900
Mistaken Cape	9	3	2011	-42.6411	1000
Mistaken Cape	9	3	2011	-42.6407	1000
Sloop Rock	21	2	2011	-41.2109	1000
Mistaken Cape	9	3	2011	-42.6406	1050
Mistaken Cape	9	3	2011	-42.6406	1068
Mistaken Cape	2	3	2009	-42.6402	1127
Mistaken Cape	2	3	2009	-42.6404	1127
Mistaken Cape	13	5	2010	-42.6414	1181
Mistaken Cape	13	5	2010	-42.6414	1181
Mistaken Cape	9	3	2011	-42.6405	1240
Mistaken Cape	2	3	2009	-42.6407	1240
Mistaken Cape	2	3	2009	-42.641	1240
Sloop Rock	21	2	2011	-41.2112	1500
Sloop Rock	5	11	2010	-41.2112	1700
Mistaken Cape	2	3	2009	-42.6406	1732
Mistaken Cape	2	3	2009	-42.6408	1732
Mistaken Cape	9	3	2011	-42.6407	2000
Mistaken Cape	9	3	2011	-42.6407	2000
St. Helens Island	14	4	2010	-41.352	2276
St. Helens Island	14	4	2010	-41.352	2276
Sloop Rock	21	2	2011	-41.2116	2400
Mistaken Cape	9	3	2011	-42.6407	2420
Sloop Rock	21	2	2011	-41.2116	3000
Sloop Rock	21	2	2011	-41.2109	4000
Sloop Rock	21	2	2011	-41.2115	4000
St. Helens Island	14	4	2010	-41.352	150000
Sloop Rock	21	2	2011	-41.2115	200000

## Sheet: Data2 Dive survey abundances
Record	Sample_period_rounded	site	subsite	transect	Quadrat position	depth(m)	depth_round(m)	depth_binned(m)	Centrostephanus rodgersii (mean abundance of individuals per 5 square metres)	Heliocidaris erythrogramma (mean abundance of individuals per 5 square metres)	Haliotis rubra (mean abundance of individuals per 5 square metres)	Jasus edwardsii (mean abundance of individuals per 5 square metres)	% cover urchin barren (mean cover per 5 square metres)	%cover flat rock (mean cover per 5 square metres)	% cover very large boulder (mean cover per 5 square metres)	% cover large boulder (mean cover per 5 square metres)	% cover small boulder (mean cover per 5 square metres)	% cover cobble (mean cover per 5 square metres)	% cover pebble (mean cover per 5 square metres)	% cover gravel (mean cover per 5 square metres)
1	2001	1	1	1	1	18.4	18	18	0	0	0	0	0	0	100	0	0	0	0	0
2	2001	1	1	1	2	18.1	18	18	0	0	0	0	0	0	0	0	100	0	0	0
3	2001	1	1	1	3	16.9	17	18	0	0	0	0	0	0	97.5	0	2.5	0	0	0
4	2001	1	1	1	4	17.5	18	18	0	1	0	0	0	20	40	20	20	0	0	0
5	2001	1	1	1	5	16.3	16	16	0	0	0.5	0	0	15	60	0	25	0	0	0
6	2001	1	1	1	6	15.95	16	16	0	7	0	0	0	0	100	0	0	0	0	0
7	2001	1	1	1	7	15.15	15	16	0	0	0	0	0	0	100	0	0	0	0	0
8	2001	1	1	1	8	14.9	15	16	0	1.5	0	0	0	0	100	0	0	0	0	0
9	2001	1	1	1	9	14.1	14	14	0	10.5	0	0	0	0	70	25	5	0	0	0
10	2001	1	1	1	10	12.95	13	14	0.5	14.5	1.5	0	0	0	80	10	10	0	0	0
11	2001	1	1	1	11	11.95	12	12	1	1	0.5	0	2.5	0	90	10	0	0	0	0
12	2001	1	1	1	12	11.05	11	12	0	0	0	0	0	0	100	0	0	0	0	0
13	2001	1	1	1	13	10.25	10	10	0	0.5	5	0	0	0	100	0	0	0	0	0
14	2001	1	1	1	14	11.5	12	12	0	1.02564	0.512821	0	0	0	100	0	0	0	0	0
15	2001	1	1	1	15	10.05	10	10	0	0	0	0	0	50	40	0	10	0	0	0
16	2001	1	1	1	16	8.3	8	8	0	0	0	0	0	50	50	0	0	0	0	0
17	2001	1	1	1	17	7.25	7	8	0	0	7	0	0	50	50	0	0	0	0	0
18	2001	1	1	1	18	7.15	7	8	0	0	2.5	0	0	50	50	0	0	0	0	0
19	2001	1	1	1	19	9.05	9	10	0	0	0	0	0	35	50	15	0	0	0	0
20	2016	1	1	1	1	18.4	18	18	0	0	0	0	0	100	0	0	0	0	0	0
21	2016	1	1	1	2	15.4	15	16	0	0	3.5	0	0	50	50	0	0	0	0	0
22	2016	1	1	1	3	15.1	15	16	0	3	0	0	0	50	0	50	0	0	0	0
23	2016	1	1	1	4	14.95	15	16	0	0.5	0	0	0	25	0	25	50	0	0	0
24	2016	1	1	1	5	14.65	15	16	0	0	0	0	0	0	0	47.0588	52.9412	0	0	0
25	2016	1	1	1	6	14.55	15	16	0	0	0	0	0	0	25	25	50	0	0	0
26	2016	1	1	1	7	14.2	14	14	0	0.5	0	0	0	0	0	25	75	0	0	0
27	2016	1	1	1	8	13.7	14	14	0	2.5641	0.512821	0	0	25.641	0	0	74.359	0	0	0
28	2016	1	1	1	9	13.6	14	14	0	8	0	0	0	0	0	25	75	0	0	0
29	2016	1	1	1	11	12	12	12	1	3	0	0	0.5	0	25	0	75	0	0	0
30	2016	1	1	1	12	11	11	12	0	0	0	0	0	50	0	0	50	0	0	0
31	2016	1	1	1	13	9.8	10	10	0	0	0	0	0	50	0	50	0	0	0	0
32	2016	1	1	1	14	9.35	9	10	0	7	0	0	0	75	0	25	0	0	0	0
33	2016	1	1	1	15	8.5	9	10	0	0	1.5	0	0	75	0	25	0	0	0	0
34	2016	1	1	1	16	8.5	9	10	0	5	0	0	0	50	0	25	25	0	0	0
35	2016	1	1	1	17	8.3	8	8	0	0.5	5	0	0	0	0	75	25	0	0	0
36	2016	1	1	1	18	8.95	9	10	0	1	0.5	0	0	0	0	100	0	0	0	0
37	2016	1	1	1	19	8.3	8	8	0.5	0.5	0.5	0.5	0	0	0	100	0	0	0	0
38	2016	1	1	1	20	7.85	8	8	1	1.5	3	0	2.5	0	0	100	0	0	0	0
39	2001	1	1	2	2	17.75	18	18	0	0	4.21053	1.57895	0	0	0	0	81.5789	5.26316	13.1579	0
40	2001	1	1	2	3	16.35	16	16	0	1.53846	4.61538	0	0	0	0	15.3846	76.9231	2.5641	5.12821	0
41	2001	1	1	2	4	16.45	16	16	0	2.5	0	0	0	30	0	70	0	0	0	0
42	2001	1	1	2	5	15.55	16	16	0.5	4	0	0	0	0	30	65	5	0	0	0
43	2001	1	1	2	6	16.4	16	16	2.5	18	0	0	5	37.5	2.5	35	25	0	0	0
44	2001	1	1	2	7	16.05	16	16	0	4.5	0	0	0	35	40	5	20	0	0	0
45	2001	1	1	2	8	16.55	17	18	0	1.02564	0.512821	0	0	61.5385	15.3846	2.5641	15.3846	5.12821	0	0
46	2001	1	1	2	9	16.9	17	18	0.555556	0	0	0	0	16.6667	50	0	11.1111	11.1111	11.1111	0
47	2001	1	1	2	10	17.1	17	18	0	0	5	0	0	0	0	44.4444	38.8889	16.6667	0	0
48	2001	1	1	2	11	14.75	15	16	0	0	1.57895	0	0	0	89.4737	7.89474	0	2.63158	0	0
49	2016	1	1	2	3	17.8	18	18	1	0	0	0	2.5	0	75	25	0	0	0	0
50	2016	1	1	2	4	15.85	16	16	1.5	0	0	1	8	0	50	50	0	0	0	0
51	2016	1	1	2	5	15.15	15	16	5.5	6	0	0	47.5	0	75	0	25	0	0	0
52	2016	1	1	2	6	15	15	16	0	0	0.5	0	0	50	50	0	0	0	0	0
53	2016	1	1	2	7	15.15	15	16	7	2	0	0	35	0	50	50	0	0	0	0
54	2016	1	1	2	8	14.75	15	16	0	0	0	0	0	50	50	0	0	0	0	0
55	2016	1	1	2	9	15.25	15	16	0	0	0	0	0	0	100	0	0	0	0	0
56	2016	1	1	2	10	14.05	14	14	0.5	0.5	0	0	0	0	100	0	0	0	0	0
57	2016	1	1	2	11	14.65	15	16	1.5	0.5	0	0	7.5	0	50	20	30	0	0	0
58	2016	1	1	2	12	14.75	15	16	1	1	0	0	20	0	50	50	0	0	0	0
59	2001	1	1	3	1	14.15	14	14	0	0	0	0	0	22.2222	22.2222	44.4444	11.1111	0	0	0
60	2001	1	1	3	2	11.75	12	12	0.5	6	0	0	0	0	55	25	20	0	0	0
61	2001	1	1	3	3	10.5	11	12	0	19.5	0	0	2.5	0	60	25	15	0	0	0
62	2001	1	1	3	4	12.2	12	12	3	4	0	0	2.5	0	100	0	0	0	0	0
63	2001	1	1	3	5	9.55	10	10	4	11	0	0	15	0	80	10	10	0	0	0
64	2001	1	1	3	6	11.3	11	12	5	6.25	0	0	18.75	0	75	0	25	0	0	0
65	2001	1	1	3	7	11.3	11	12	0	4.70588	0	0	0	38.2353	41.1765	5.88235	14.7059	0	0	0
66	2001	1	1	3	8	9.75	10	10	1.57895	2.63158	0	0	0.526316	0	84.2105	0	15.7895	0	0	0
67	2016	1	1	3	12	12.55	13	14	2	0	0	0	2.5	0	100	0	0	0	0	0
68	2016	1	1	3	13	10.2	10	10	1	0	0	0	0	0	100	0	0	0	0	0
69	2016	1	1	3	14	12.1	12	12	0	2	0	0	0	0	100	0	0	0	0	0
70	2016	1	1	3	15	13.05	13	14	0	1.17647	0	0	0	0	64.7059	11.7647	23.5294	0	0	0
71	2016	1	1	3	16	11.05	11	12	3.5	1	0	0.5	17.5	0	100	0	0	0	0	0
72	2016	1	1	3	17	10.35	10	10	1.33333	3.33333	0	0	3.33333	0	33.3333	53.3333	13.3333	0	0	0
73	2016	1	1	3	18	11.35	11	12	0	0	0	0	0	0	19.9976	79.9964	0	0	0	0
74	2016	1	1	3	19	10.05	10	10	3.33333	1.33333	0	0	7.33333	0	100	0	0	0	0	0
75	2001	1	1	4	1	13.8	14	14	0	0	3.58974	0	0	0	0	0	74.359	10.2564	15.3846	0
76	2001	1	1	4	2	13.55	14	14	0	0	4.32432	0	0	0	0	0	75.6757	18.9189	5.40541	0
77	2001	1	1	4	3	13.3	13	14	0	0	2.22222	0	0	0	0	0	75	25	0	0
78	2001	1	1	4	4	13	13	14	0	0	4.73684	0	0	0	0	0	65.7895	23.6842	10.5263	0
79	2001	1	1	4	5	12.7	13	14	0	0	1.57895	0	0	0	0	0	63.1579	26.3158	10.5263	0
80	2001	1	1	4	6	12.6	13	14	0	0	3.5	0	0	0	0	0	55	30	10	0
81	2001	1	1	4	7	12.6	13	14	0	0	2.5641	0	0	0	0	0	30.7692	48.7179	20.5128	0
82	2001	1	1	4	8	12.5	13	14	0	0	3	0	0	0	0	0	65	20	15	0
83	2016	1	1	4	1	14.2	14	14	0	0	0	0	0	0	0	0	22.6027	77.3973	0	0
84	2016	1	1	4	2	14.1	14	14	0	0	0	0	0	0	0	0	34.3949	65.6051	0	0
85	2016	1	1	4	3	13.8	14	14	0	0	3.0303	0	0	0	0	0	54.5455	45.4545	0	0
86	2016	1	1	4	4	13.95	14	14	0	0	1.5	0	0	0	0	0	82.5	17.5	0	0
87	2016	1	1	4	5	13.7	14	14	0	0	1	0	0	0	0	0	75	25	0	0
88	2016	1	1	4	6	13.3	13	14	0	0	1.5	0	0	0	0	0	65	35	0	0
89	2016	1	1	4	7	13.2	13	14	0	0	3	0	0	0	0	0	65	35	0	0
90	2016	1	1	4	8	13.2	13	14	0	0	2	0	0	0	0	0	75	25	0	0
91	2001	1	2	1	1	17.1	17	18	0	0	0	0	0	0	0	63.0769	0	0	38.4615	0
92	2001	1	2	1	2	17.05	17	18	0	0	0	0	0	0	66.6667	0	0	0	33.3333	0
93	2001	1	2	1	3	16.95	17	18	0	0	0	0	0	0	18.3333	0	0	0	83.3333	0
94	2001	1	2	1	4	16.75	17	18	0	0	0	0	0	0	0	0	0	0	100	0
95	2001	1	2	1	5	16.55	17	18	0	0	0	0	0	0	0	0	0	0	100	0
96	2001	1	2	1	6	16.25	16	16	0	0	0	0	0	60	0	0	0	0	40	0
97	2001	1	2	1	7	16.4	16	16	0	0	0	0	0	84.6154	0	0	0	0	15.3846	0
98	2001	1	2	1	8	14.75	15	16	0	0	9.09091	0	0	45.4545	0	45.4545	0	1.81818	9.09091	0
99	2001	1	2	1	9	14.75	15	16	0	0	0.555556	0	0	88.8889	0	5.55556	0	2.77778	2.77778	0
100	2001	1	2	1	10	14.5	15	16	0.588235	1.17647	0	0	0	35.2941	0	61.7647	0	0	2.94118	0
101	2001	1	2	1	11	14.55	15	16	0	1.17647	2.94118	0	0	41.1765	17.6471	41.1765	0	0	0.588235	0
102	2016	1	2	1	1	17.1	17	18	0	0	0	0	0	100	0	0	0	0	0	0
103	2016	1	2	1	2	16.8	17	18	0	0	0	0	0	100	0	0	0	0	0	0
104	2016	1	2	1	3	16.5	17	18	0	0	0	0	0	100	0	0	0	0	0	0
105	2016	1	2	1	4	16.9	17	18	0	0	0	0	0	0	0	100	0	0	0	0
106	2016	1	2	1	5	15.4	15	16	0	0	0	0	0	0	100	0	0	0	0	0
107	2016	1	2	1	6	15.1	15	16	3	0	0	0	0	0	100	0	0	0	0	0
108	2016	1	2	1	7	15	15	16	0	0	0	0	0	100	0	0	0	0	0	0
109	2016	1	2	1	8	15	15	16	0	0	0	0	0	50	50	0	0	0	0	0
110	2016	1	2	1	9	16.3	16	16	0	0	0	0	0	100	0	0	0	0	0	0
111	2016	1	2	1	10	16.4	16	16	0	0	0	0	0	93.75	0	0	0	0	6.25	0
112	2016	1	2	1	11	15.6	16	16	0	0	0	0	0	58.3333	41.6667	0	0	0	0	0
113	2001	1	2	2	3	14.2	14	14	0	2.35294	0	0	0	0	0	82.3529	17.6471	0	0	0
114	2001	1	2	2	4	14.5	15	16	0	0	0	0	0	0	0	0	50	50	0	0
115	2001	1	2	2	5	14.6	15	16	0	0	0	0	0	0	0	0	0	0	0	100
116	2001	1	2	2	6	15.2	15	16	0	0	0	0	0	0	0	0	71.4286	0	0	28.5714
117	2001	1	2	2	7	15	15	16	0	1	0	0	0	0	0	0	90	0	0	10
118	2001	1	2	2	8	15	15	16	0	1.5	0	0	0	60	0	0	10	0	0	30
119	2001	1	2	2	9	14.6	15	16	0	3.33333	0	0	0	66.6667	0	0	33.3333	0	0	0
120	2001	1	2	2	10	14.6	15	16	0	1	2	0	0	80	0	0	20	0	0	0
121	2016	1	2	2	2	12.9	13	14	0	0	0	0.588235	0	0	100	0	0	0	0	0
122	2016	1	2	2	3	12.95	13	14	0	0	0	0	0	0	44.4444	55.5556	0	0	0	0
123	2016	1	2	2	4	14.6	15	16	0	0	0	0	0	0	0	88.8889	11.1111	0	0	0
124	2016	1	2	2	5	14.45	14	14	0	0	0	3.33333	0	0	0	100	0	0	0	0
125	2016	1	2	2	6	14.5	15	16	0	0	0	0	0	0	0	100	0	0	0	0
126	2016	1	2	2	8	14.4	14	14	0	0	0	0	0	0	0	100	0	0	0	0
127	2016	1	2	2	9	13.3	13	14	0	0	0	0	0	0	0	100	0	0	0	0
128	2016	1	2	2	10	13.95	14	14	0	0	0	0	0	0	0	0	100	0	0	0
129	2001	1	2	3	1	15.2	15	16	0	0	0	0	0	100	0	0	0	0	0	0
130	2001	1	2	3	2	14.3	14	14	0	0	3	0	0	100	0	0	0	0	0	0
131	2001	1	2	3	3	14.2	14	14	0	0	2	0	0	80	0	15	5	0	0	0
132	2001	1	2	3	4	12.8	13	14	0	0	0	0	0	88.8889	0	0	11.1111	0	0	0
133	2001	1	2	3	5	12.4	12	12	0	16	4	0	0	0	100	0	0	0	0	0
134	2001	1	2	3	6	14.6	15	16	0	3.33333	1.11111	0	0	11.1111	5.55556	72.2222	11.1111	0	0	0
135	2001	1	2	3	7	13.4	13	14	0	5	1.25	1.25	0	0	25	75	0	0	0	0
136	2016	1	2	3	8	15.45	15	16	0	0	0.5	0	0	75	0	25	0	0	0	0
137	2016	1	2	3	9	14.7	15	16	0	0	0	0	0	100	0	0	0	0	0	0
138	2016	1	2	3	10	14.4	14	14	0.5	2.5	0	0	0	50	0	50	0	0	0	0
139	2016	1	2	3	11	13.9	14	14	3.5	1.5	0	0	15	25	25	50	0	0	0	0
140	2016	1	2	3	12	12.95	13	14	2	0	0	0	10	0	100	0	0	0	0	0
141	2016	1	2	3	13	13.55	14	14	0	0	0	0	0	50	50	0	0	0	0	0
142	2016	1	2	3	14	13.25	13	14	1	0.5	0	0	0	25	0	50	25	0	0	0
143	2001	1	2	4	1	15.55	16	16	0	0	1.42857	0	0	0	0	0	100	0	0	0
144	2001	1	2	4	2	13.25	13	14	0	0	0	0	0	100	0	0	0	0	0	0
145	2001	1	2	4	3	13.6	14	14	1.5	3	0	0	0	35	40	20	5	0	0	0
146	2001	1	2	4	4	12.5	13	14	0	1	1	0	0	42.5	10	30	17.5	0	0	0
147	2001	1	2	4	5	13.25	13	14	1	9	3	0	0	15	35	37.5	12.5	0	0	0
148	2001	1	2	4	6	14.75	15	16	1.05263	5.78947	0.526316	0	0	0	26.3158	68.4211	5.26316	0	0	0
149	2001	1	2	4	7	14.65	15	16	0	0	0	0	0	86.1111	0	0	13.8889	0	0	0
150	2001	1	2	4	8	14.35	14	14	0	0.5	0	0	0	65	0	22.5	0	12.5	0	0
151	2001	1	2	4	9	13.8	14	14	0	1	0	0	0	90	0	5	5	0	0	0
152	2001	1	2	4	10	13.8	14	14	0	0	4	0	0	100	0	0	0	0	0	0
153	2016	1	2	4	5	16.3	16	16	0	0	0	0.526316	5.26316	0	78.9474	0	21.0526	0	0	0
154	2016	1	2	4	6	13.4	13	14	0.5	0	0	0	2.5	25	75	0	0	0	0	0
155	2016	1	2	4	7	12.1	12	12	0	0	0	0	0	75	25	0	0	0	0	0
156	2016	1	2	4	8	12.15	12	12	0	0.5	0	0	0	0	100	0	0	0	0	0
157	2016	1	2	4	9	14.2	14	14	0	0	0	0	0	0	100	0	0	0	0	0
158	2016	1	2	4	10	15	15	16	0	0	0	0	0	0	100	0	0	0	0	0
159	2016	1	2	4	14	16.9	17	18	0	0	0	0	0	50	0	0	0	50	0	0
160	2016	1	2	4	15	16.05	16	16	0	0	0	0	0	94.1176	0	0	0	5.88235	0	0
161	2016	1	2	4	16	13.95	14	14	0	0	0	0	0	100	0	0	0	0	0	0
162	2016	1	2	4	17	12.25	12	12	0	0	1	0	0	100	0	0	0	0	0	0
163	2001	1	3	1	1	12.5	13	14	0	2.5	0	0	0	40	0	15	45	0	0	0
164	2001	1	3	1	2	11	11	12	0	2.05128	0	0	0	89.7436	10.2564	0	0	0	0	0
165	2001	1	3	1	3	11.75	12	12	0	1.5	1.5	0.5	0	67.5	0	32.5	0	0	0	0
166	2001	1	3	1	4	9.75	10	10	0	1.5	0.5	0	0	70	20	10	0	0	0	0
167	2001	1	3	1	5	9.9	10	10	0	5	4	0.5	0	55	10	35	0	0	0	0
168	2001	1	3	1	6	9.55	10	10	0	0.5	3	0	0	95	5	0	0	0	0	0
169	2001	1	3	1	7	8.3	8	8	0	2	3	0.5	0	75	15	10	0	0	0	0
170	2001	1	3	1	8	10.05	10	10	0	0	1.5	0	0	60	20	20	0	0	0	0
171	2001	1	3	1	9	9.15	9	10	0	0	0.5	0	0	62.5	12.5	25	0	0	0	0
172	2001	1	3	1	10	7.75	8	8	0	0	0.5	0	0	97.5	2.5	0	0	0	0	0
173	2001	1	3	1	11	8.15	8	8	0	0	1.5	0	0	95	0	5	0	0	0	0
174	2001	1	3	1	12	7.85	8	8	0	0	3.5	0	0	35	20	45	0	0	0	0
175	2001	1	3	1	13	7.85	8	8	0	0	1.5	0	0	60	10	30	0	0	0	0
176	2016	1	3	1	8	16.8	17	18	0	0.5	0.5	0	0	40	0	0	60	0	0	0
177	2016	1	3	1	9	15.3	15	16	1.5	2	0.5	0	0	0	0	75	25	0	0	0
178	2016	1	3	1	10	14.5	15	16	5.5	3.5	0	0	12.5	0	0	100	0	0	0	0
179	2016	1	3	1	11	13.75	14	14	0	0	0	0	0	80	0	20	0	0	0	0
180	2016	1	3	1	12	13.6	14	14	0	0	0	0	0	70	0	0	30	0	0	0
181	2016	1	3	1	13	15.1	15	16	0	0	0	0	0	54.2857	0	0	45.7143	0	0	0
182	2016	1	3	1	14	15.35	15	16	0	0	0	0	0	48.7179	0	0	41.0256	10.2564	0	0
183	2016	1	3	1	15	14.85	15	16	0	0	1.02564	0	0	48.7179	0	0	41.0256	10.2564	0	0
184	2016	1	3	1	16	14.95	15	16	0	0	0	0	0	25	0	0	40	10	0	25
185	2016	1	3	1	17	15.15	15	16	0	0	0	0	0	17.6471	0	0	23.5294	0	0	58.8235
186	2016	1	3	1	18	15.15	15	16	0	0	0	0	0	16.6667	0	0	0	0	0	83.3333
187	2016	1	3	1	19	15.05	15	16	0	0	0	0	0	45	0	0	40	10	0	5
188	2016	1	3	1	20	13.7	14	14	0	0	0	0	0	50	0	0	0	0	0	50
189	2001	1	3	2	1	16.65	17	18	0	5.5	0	0	0	0	0	15	85	0	0	0
190	2001	1	3	2	2	15.75	16	16	0	5	0	0	0	0	0	55	45	0	0	0
191	2001	1	3	2	3	15.85	16	16	0	5.5	1	0	0	0	0	65	35	0	0	0
192	2001	1	3	2	4	15.8	16	16	0	5	1	0	0	5	0	60	35	0	0	0
193	2001	1	3	2	5	15.45	15	16	0	6.5	1.5	0	0	15	0	70	15	0	0	0
194	2001	1	3	2	6	15.6	16	16	0	3	6	0	0	30	0	55	15	0	0	0
195	2001	1	3	2	7	15.7	16	16	0	0	1	0	0	50	0	0	35	0	15	0
196	2001	1	3	2	8	15.5	16	16	0	1	3	0	0	55	0	40	5	0	0	0
197	2016	1	3	2	13	17.85	18	18	2	3.5	0	0	0	25	25	50	0	0	0	0
198	2016	1	3	2	14	17.5	18	18	0	0	0	0	0	22.5	27.5	50	0	0	0	0
199	2016	1	3	2	15	17.1	17	18	0	0.5	0	0	0	25	50	25	0	0	0	0
200	2016	1	3	2	16	17.05	17	18	0	1	1.5	0	0	25	25	50	0	0	0	0
201	2016	1	3	2	17	16.45	16	16	0	0	0	1	0	25	25	50	0	0	0	0
202	2016	1	3	2	18	15.45	15	16	0	10	0	2	0	50	50	0	0	0	0	0
203	2016	1	3	2	19	13.05	13	14	1.5	2	0	0	0	50	50	0	0	0	0	0
204	2016	1	3	2	20	9.95	10	10	3.5	0	1	0	0	50	50	0	0	0	0	0
205	2001	1	3	3	2	16.7	17	18	0	0	2.22222	0	0	77.7778	0	2.77778	16.6667	0	2.77778	0
206	2001	1	3	3	3	16.2	16	16	0	0	1.62162	0	0	37.8378	0	0	45.9459	21.6216	0	0
207	2001	1	3	3	4	15.75	16	16	0	0	0	0	0	75.6757	0	0	10.8108	13.5135	0	0
208	2001	1	3	3	5	14.9	15	16	0	0	0	0	0	94.7368	0	0	0	2.63158	0	0
209	2001	1	3	3	6	13.85	14	14	0	0.5	3	0	0	95	0	0	0	5	0	0
210	2001	1	3	3	7	13.65	14	14	0	0	0.5	0	0	97.5	0	0	0	2.5	0	0
211	2001	1	3	3	8	14	14	14	0	0	0	0	0	100	0	0	0	0	0	0
212	2016	1	3	3	11	16.35	16	16	0	0	0	0	0	100	0	0	0	0	0	0
213	2016	1	3	3	12	15.9	16	16	0	0	0	0	0	100	0	0	0	0	0	0
214	2016	1	3	3	13	15.95	16	16	0	0	0.5	0	0	75	0	0	25	0	0	0
215	2016	1	3	3	14	15.95	16	16	0	0	0	0	0	75	25	0	0	0	0	0
216	2016	1	3	3	15	14.4	14	14	0	0	0	0	0	25	50	25	0	0	0	0
217	2016	1	3	3	16	14.75	15	16	0	0	0	0	0	0	25	75	0	0	0	0
218	2016	1	3	3	17	13.85	14	14	0.5	0	0	2	0	20	60	20	0	0	0	0
219	2001	1	3	4	1	14.65	15	16	0	1.5	0	0	0	95	0	5	0	0	0	0
220	2001	1	3	4	2	15.8	16	16	0	0	0	0	0	97.1429	0	0	0	2.85714	0	0
221	2001	1	3	4	3	15.45	15	16	0	0	0.588235	0	0	52.9412	0	0	11.7647	35.2941	0	0
222	2001	1	3	4	4	14.65	15	16	0	0	0.526316	0	0	68.4211	0	0	5.26316	26.3158	0	0
223	2001	1	3	4	5	14.3	14	14	0	1	0	0	0	85	0	15	0	0	0	0
224	2001	1	3	4	6	14.1	14	14	0	0	0	0	0	86.8421	10.5263	0	0	2.63158	0	0
225	2001	1	3	4	7	14.1	14	14	0	0	0	0	0	10	80	0	0	10	0	0
226	2016	1	3	4	1	13.7	14	14	0	0	7.5	0	0	25	25	50	0	0	0	0
227	2016	1	3	4	2	14.15	14	14	0	0	0	0	0	37.8378	13.5135	10.8108	37.8378	0	0	0
228	2016	1	3	4	3	14.95	15	16	0	0	0	0	0	0	0	50	50	0	0	0
229	2016	1	3	4	5	15.35	15	16	0	0	0	0	0	0	0	0	100	0	0	0
230	2016	1	3	4	6	15.1	15	16	0	0	0	0	0	92.8571	0	0	0	7.14286	0	0
231	2016	1	3	4	7	14.75	15	16	0	0	0.60241	0	0	50	19.8795	0	30.1205	0	0	0
232	2016	1	3	4	8	15	15	16	0	0	0	0	0	0	0	50	25	25	0	0
233	2001	2	1	1	1	17.15	17	18	6	3.5	0	0	45	0	0	25	70	2.5	0	2.5
234	2001	2	1	1	2	16.9	17	18	5.5	3.5	0	0	40	0	0	25	70	5	0	0
235	2001	2	1	1	3	16.75	17	18	3	3	0	0	25	0	15	20	60	5	0	0
236	2001	2	1	1	4	16.2	16	16	0.5	2	0	0	2.5	10	0	0	80	7.5	0	2.5
237	2001	2	1	1	5	15.45	15	16	2	0	0	0	2.5	5	40	10	45	0	0	0
238	2001	2	1	1	6	14.6	15	16	0.5	0	0	0	0	20	0	25	47.5	0	0	7.5
239	2001	2	1	1	7	13.5	14	14	1.5	0	0	0	0	62.5	30	2.5	0	0	0	0
240	2001	2	1	1	8	14.05	14	14	1.5	0.5	0	0	0	20	70	10	0	0	0	0
241	2001	2	1	1	9	13.8	14	14	0	0	0	0	0	80	15	5	0	0	0	0
242	2001	2	1	1	10	12.8	13	14	1	0.5	0	0	2.5	20	75	0	2.5	2.5	0	0
243	2016	2	1	1	11	18.05	18	18	5.64103	0	0	1.02564	94.8718	0	48.7179	0	0	0	0	0
244	2016	2	1	1	12	17.15	17	18	2.5	0.5	0	0	92.5	97.5	2.5	0	0	0	0	0
245	2016	2	1	1	13	17.2	17	18	2.63158	0	0	0	89.4737	0	94.7368	5.26316	0	0	0	0
246	2016	2	1	1	14	18.35	18	18	2	0.5	0	0	55	70	20	0	0	10	0	0
247	2016	2	1	1	15	16.7	17	18	0.5	0	0	0	0	100	0	0	0	0	0	0
248	2016	2	1	1	16	14.9	15	16	0	0	0	0	0	100	0	0	0	0	0	0
249	2016	2	1	1	17	12.95	13	14	0	0	1.5	0	0	100	0	0	0	0	0	0
250	2016	2	1	1	18	11.3	11	12	0	0	0	0	0	100	0	0	0	0	0	0
251	2016	2	1	1	19	9.35	9	10	5	0	0	0	10	100	0	0	0	0	0	0
252	2016	2	1	1	20	9	9	10	3.5	0	0	0	12.5	25	75	0	0	0	0	0
253	2001	2	1	2	1	14.7	15	16	3.88889	0	0.555556	0	0	0	27.7778	47.2222	13.8889	0	0	11.1111
254	2001	2	1	2	2	13.5	14	14	20.5	2	0.5	0	92.5	0	85	10	5	0	0	0
255	2001	2	1	2	3	12.25	12	12	12	1.5	0	0	70	0	55	15	30	0	0	0
256	2001	2	1	2	4	12.2	12	12	6.5	1.5	0	0	0	0	0	0	95	5	0	0
257	2001	2	1	2	5	9.6	10	10	3	1	0.5	0	17.5	0	40	45	15	0	0	0
258	2001	2	1	2	6	10.35	10	10	10	0	1.5	0	20	0	30	40	30	0	0	0
259	2001	2	1	2	7	8.95	9	10	17	2.5	1.5	0	40	0	10	50	40	0	0	0
260	2001	2	1	2	8	9.3	9	10	0	0	1.05263	0	5.26316	0	15.7895	78.9474	2.63158	0	0	2.63158
261	2001	2	1	2	9	8.8	9	10	0	0	1	0	7.5	20	20	30	30	0	0	0
262	2001	2	1	2	10	6.75	7	8	0.5	0.5	5	0	0	0	10	25	65	0	0	0
263	2001	2	1	2	11	5.5	6	6	0	0	3.5	0	0	10	0	50	40	0	0	0
264	2001	2	1	2	12	4.5	5	6	0	0	0.5	0	0	0	0	40	60	0	0	0
265	2001	2	1	2	13	3.75	4	4	0	0	10.5	0	0	0	0	45	55	0	0	0
266	2016	2	1	2	8	14.55	15	16	7.85714	0	0	0	35.7143	0	57.1429	42.8571	0	0	0	0
267	2016	2	1	2	9	14.9	15	16	11.2821	0	3.07692	0	100	0	0	66.6667	33.3333	0	0	0
268	2016	2	1	2	10	13.5	14	14	13.5	1	1	0	100	0	65	10	20	5	0	0
269	2016	2	1	2	11	13.55	14	14	8.88889	0.555556	0	0	100	0	44.4444	33.3333	22.2222	0	0	0
270	2016	2	1	2	12	12.7	13	14	8.42105	0	0	0	100	0	47.3684	42.1053	10.5263	0	0	0
271	2016	2	1	2	13	11.65	12	12	5.5	0	0	0	75	0	25	75	0	0	0	0
272	2016	2	1	2	14	10.4	10	10	0.555556	0	0	0	8.33333	0	33.3333	33.3333	27.7778	0	0	5.55556
273	2016	2	1	2	15	9.95	10	10	2.5	0	0	0	12.5	0	90	0	5	0	0	5
274	2016	2	1	2	16	8.8	9	10	2.10526	0.526316	6.84211	0	3.15789	0	100	0	0	0	0	0
275	2016	2	1	2	17	8.05	8	8	2.05128	0	3.07692	0.512821	8.20513	0	74.359	25.641	0	0	0	0
276	2016	2	1	2	18	8.9	9	10	5	0	0	0	22.5	0	30	65	0	0	0	5
277	2016	2	1	2	19	6.5	7	8	1	0	2.5	0	5	25	75	0	0	0	0	0
278	2016	2	1	2	20	6.6	7	8	0	0	0	0	0	50	50	0	0	0	0	0
279	2001	2	1	3	1	16.95	17	18	2	0	0	0	30	0	5	55	40	0	0	0
280	2001	2	1	3	2	17.1	17	18	5.5	0	0.5	0	35	0	0	60	35	5	0	0
281	2001	2	1	3	3	16.6	17	18	2.10526	2.63158	0	0	15.7895	0	15.7895	73.6842	10.5263	0	0	0
282	2001	2	1	3	4	15.45	15	16	3.07692	2.5641	0	0	10.2564	0	35.8974	56.4103	5.12821	2.5641	0	0
283	2001	2	1	3	5	13.35	13	14	4.5	1.5	0	0	7.5	10	60	20	10	0	0	0
284	2001	2	1	3	6	12.6	13	14	4	1	0.5	0	7.5	40	30	20	10	0	0	0
285	2016	2	1	3	12	16.35	16	16	6.5	0.5	0	0	100	0	50	40	10	0	0	0
286	2016	2	1	3	13	15.1	15	16	5.5	1.5	0	0	100	0	40	35	25	0	0	0
287	2016	2	1	3	14	14.35	14	14	5.5	0	0	0	100	0	60	35	5	0	0	0
288	2016	2	1	3	15	12.6	13	14	4	0	0	0	100	25	75	0	0	0	0	0
289	2016	2	1	3	16	11.35	11	12	12.5	0	0	0	100	0	90	10	0	0	0	0
290	2016	2	1	3	17	11.1	11	12	6	0	0	0	100	0	90	0	10	0	0	0
291	2001	2	1	4	1	16.95	17	18	0.5	0	0	0	15	100	0	0	0	0	0	0
292	2001	2	1	4	2	17.2	17	18	7.17949	2.05128	1.02564	0	64.1026	100	0	0	0	0	0	0
293	2001	2	1	4	3	13.6	14	14	6	2.5	0	0	65	100	0	0	0	0	0	0
294	2001	2	1	4	4	12.15	12	12	0	0	0	0	0	100	0	0	0	0	0	0
295	2001	2	1	4	5	12.8	13	14	0	0	0	0	0	100	0	0	0	0	0	0
296	2001	2	1	4	6	13.35	13	14	16	2	0	0	92.5	50	50	0	0	0	0	0
297	2001	2	1	4	7	14.9	15	16	6	3	1.5	0	65	50	47.5	0	2.5	0	0	0
298	2001	2	1	4	8	15.3	15	16	2	0	0	0	30	50	50	0	0	0	0	0
299	2016	2	1	4	9	17.2	17	18	2	0	0	0	100	0	100	0	0	0	0	0
300	2016	2	1	4	10	15.55	16	16	8.5	0	0	0	100	0	100	0	0	0	0	0
301	2016	2	1	4	11	14.55	15	16	5	0	0	0	97.5	0	100	0	0	0	0	0
302	2016	2	1	4	12	15.9	16	16	0.526316	0	0	0	81.5789	50	50	0	0	0	0	0
303	2016	2	1	4	13	15.9	16	16	3.78378	0	0	0	67.5676	0	100	0	0	0	0	0
304	2016	2	1	4	14	15.6	16	16	7	0	0	0	100	0	90	0	10	0	0	0
305	2016	2	1	4	15	14.1	14	14	3	0	0	0	90	50	40	0	10	0	0	0
306	2016	2	1	4	16	13.4	13	14	2	0.5	0	0	55	50	50	0	0	0	0	0
307	2001	2	2	1	1	13.95	14	14	0	0	0.5	0	0	0	0	0	100	0	0	0
308	2001	2	2	1	2	13	13	14	0.571429	1.71429	0	0	0	2.85714	0	0	94.2857	2.85714	0	0
309	2001	2	2	1	3	12.4	12	12	0	8.42105	0	0	0	31.5789	0	0	0	15.7895	0	0
310	2001	2	2	1	4	11.75	12	12	0	1	0.5	0	0	50	0	0	0	0	0	0
311	2001	2	2	1	5	12.75	13	14	0	0.5	1.5	0	0	45	0	0	0	5	0	0
312	2001	2	2	1	6	11.7	12	12	0	0	0	0	0	0	0	0	0	0	0	0
313	2016	2	2	1	14	13	13	14	0	0	0	0	0	0	25	25	0	0	0	0
314	2016	2	2	1	15	13.4	13	14	1	0	0	0	2.5	0	25	25	0	0	0	0
315	2016	2	2	1	16	13.3	13	14	0	0	0	0	0	0	25	25	0	0	0	0
316	2016	2	2	1	17	13.1	13	14	1	0	0.5	0	2.5	0	25	25	0	0	0	0
317	2016	2	2	1	18	12	12	12	1.5	0	0.5	0	2.5	0	25	25	0	0	0	0
318	2016	2	2	1	19	11.5	12	12	2.5	0	0	0	5	0	25	25	0	0	0	0
319	2001	2	2	2	1	14.7333	15	16	0.727273	2.18182	0.727273	0	0	36.3636	0	32.7273	29.0909	1.81818	0	0
320	2001	2	2	2	2	14.3667	14	14	1.56863	3.13725	0.784314	0	0	0	0	27.451	68.6275	0	0	3.92157
321	2001	2	2	2	3	13.5333	14	14	6.52174	6.08696	0.869565	0	10.8696	0	0	56.5217	41.3043	2.17391	0	0
322	2001	2	2	2	4	13.6333	14	14	6	8	2	0	35	0	0	45	50	5	0	0
323	2001	2	2	2	5	13.8	14	14	0.512821	3.07692	0.512821	0	0	15.3846	0	28.2051	53.8462	2.5641	0	0
324	2001	2	2	2	6	12.5333	13	14	0.357143	2.5	0	0	0	7.14286	17.8571	25	17.8571	32.1429	0	0
325	2001	2	2	2	7	12.4333	12	12	0.338983	2.71186	0	0	0	0	10.1695	20.339	40.678	28.8136	0	0
326	2001	2	2	2	8	12.5	13	14	0	2.5	0	0	0	100	0	0	0	0	0	0
327	2016	2	2	2	2	14.85	15	16	9	3.5	0	0	97.5	0	0	60	35	5	0	0
328	2016	2	2	2	3	13.8	14	14	5	1	0	0	22.5	85	0	5	10	0	0	0
329	2016	2	2	2	4	13.5	14	14	1.5	0	0	0	12.5	90	0	0	10	0	0	0
330	2016	2	2	2	5	12.95	13	14	11.5	2	1.5	0	65	65	0	2.5	32.5	0	0	0
331	2016	2	2	2	6	11.55	12	12	10.8108	3.24324	1.62162	0	32.4324	21.6216	0	40.5405	37.8378	0	0	0
332	2016	2	2	2	7	13.95	14	14	5.5	4.5	1	0	30	0	0	55	40	0	0	5
333	2016	2	2	2	8	12.7	13	14	5.5	3	0	0	25	0	0	55	37.5	5	0	2.5
334	2016	2	2	2	9	12.8	13	14	10	3	0	0	50	0	0	70	30	0	0	0
335	2001	2	2	3	1	15.65	16	16	3.24324	2.16216	2.16216	0	0	10.8108	37.8378	32.4324	18.9189	0	0	0
336	2001	2	2	3	2	14.8	15	16	0	0	0	0	0	33.3333	0	0	66.6667	0	0	0
337	2001	2	2	3	3	14.3	14	14	0	0	0	0	0	95	0	0	0	0	5	0
338	2001	2	2	3	4	14.6	15	16	0	0	0	0	0	40	0	0	40	0	20	0
339	2001	2	2	3	5	15.2	15	16	0	0	0	0	0	100	0	0	0	0	0	0
340	2001	2	2	3	6	13	13	14	0	0	0	0	0	57.1429	0	0	0	35.7143	7.14286	0
341	2001	2	2	3	7	13	13	14	0	2	0	0	0	100	0	0	0	0	0	0
342	2001	2	2	3	8	13.2	13	14	0	0	0	0	0	46.1538	0	38.4615	15.3846	0	0	0
343	2001	2	2	3	9	12.6	13	14	0	0	0	0	0	73.6842	0	10.5263	10.5263	5.26316	0	0
344	2016	2	2	3	3	11.85	12	12	2	1.5	0.5	0	5	50	0	5	40	0	0	5
345	2016	2	2	3	4	12.2	12	12	0.526316	0.526316	3.15789	0	2.63158	26.3158	0	0	73.6842	0	0	0
346	2016	2	2	3	5	12.85	13	14	0	0	1.17647	0	0	100	0	0	0	0	0	0
347	2016	2	2	3	6	13.05	13	14	0.588235	1.17647	0	0	0	64.7059	0	0	0	35.2941	0	0
348	2016	2	2	3	7	12.9	13	14	7	3.5	0	0	22.5	90	0	0	10	0	0	0
349	2016	2	2	3	8	13.8	14	14	0.555556	0	0	0	2.77778	88.8889	0	0	11.1111	0	0	0
350	2016	2	2	3	9	13.7	14	14	0	0	0	0	0	62.069	0	37.931	0	0	0	0
351	2016	2	2	3	11	14.7	15	16	0	4.28571	0	0	0	0	0	0	100	0	0	0
352	2016	2	2	3	12	14.15	14	14	0	2.94118	0	0	0	47.0588	0	0	52.9412	0	0	0
353	2001	2	2	4	1	16.5	17	18	0	0	1.05263	0	0	0	0	52.6316	42.1053	5.26316	0	0
354	2001	2	2	4	2	17.1	17	18	0	0	0	0	0	0	0	0	86.6667	13.3333	0	0
355	2001	2	2	4	3	16.8	17	18	0	0	1.08108	0	0	0	0	5.40541	94.5946	0	0	0
356	2001	2	2	4	4	15.25	15	16	0	0	0	0.588235	0	0	23.5294	11.7647	64.7059	0	0	0
357	2001	2	2	4	5	14.45	14	14	0.5	0	0	0	0	0	25	50	25	0	0	0
358	2001	2	2	4	6	14.2	14	14	1	0	0.5	0	0	0	15	60	25	0	0	0
359	2001	2	2	4	7	13.75	14	14	0.5	0.5	0.5	0	0	10	25	60	5	0	0	0
360	2001	2	2	4	8	13.65	14	14	1.05263	0.526316	0.526316	0	0	0	26.3158	52.6316	21.0526	0	0	0
361	2001	2	2	4	9	14.05	14	14	0	0	0	0	0	0	0	78.3784	21.6216	0	0	0
362	2001	2	2	4	10	14.05	14	14	0.571429	0	0	0	0	0	0	100	0	0	0	0
363	2001	2	2	4	11	13.3	13	14	0.5	0	0	0.5	0	0	45	55	0	0	0	0
364	2001	2	2	4	12	14.05	14	14	0	0	0	0	0	0	25	65	10	0	0	0
365	2001	2	2	4	13	12.55	13	14	0	0	0	0	0	0	90	10	0	0	0	0
366	2001	2	2	4	14	11.85	12	12	0	0	0	0	0	23.6842	31.5789	42.1053	2.63158	0	0	0
367	2001	2	2	4	15	11.25	11	12	0	0	0	0	0	0	0	26.3158	21.0526	0	0	0
368	2001	2	2	4	16	10.6	11	12	0	0	0	0	0	31.5789	0	63.1579	5.26316	0	0	0
369	2001	2	2	4	17	10.5	11	12	0	0	1.11111	0	0	0	0	88.8889	11.1111	0	0	0
370	2016	2	2	4	1	16.45	16	16	1.02564	0	0	1.02564	2.5641	0	0	89.7436	10.2564	0	0	0
371	2016	2	2	4	2	16.55	17	18	0	0	0	0	0	0	0	72.7273	27.2727	0	0	0
372	2016	2	2	4	3	16.85	17	18	0	0	0	0	0	0	0	50	50	0	0	0
373	2016	2	2	4	4	17	17	18	0	0	0	0	0	0	0	75	25	0	0	0
374	2016	2	2	4	5	16.2	16	16	0	0	0	0	0	15.3846	0	46.1538	38.4615	0	0	0
375	2016	2	2	4	6	14.7	15	16	0	0	0	0	0	100	0	0	0	0	0	0
376	2016	2	2	4	7	14	14	14	1.21212	0.606061	0	0	3.0303	66.6667	0	0	33.3333	0	0	0
377	2016	2	2	4	8	14.3	14	14	1.5	0	0	0	10	0	0	60	40	0	0	0
378	2016	2	2	4	9	14.35	14	14	0	0	0.666667	0	0	0	0	46.6667	53.3333	0	0	0
379	2016	2	2	4	10	14.35	14	14	0	0	0	0	0	0	61.2903	12.9032	25.8065	0	0	0
380	2016	2	2	4	11	14.45	14	14	0	0	0	0	0	0	94.7368	0	5.26316	0	0	0
381	2016	2	2	4	12	12.85	13	14	0	0	0	0	0	0	70	30	0	0	0	0
382	2016	2	2	4	13	13.35	13	14	0	0	0	0	0	0	79.4872	20.5128	0	0	0	0
383	2016	2	2	4	14	12.75	13	14	0	0	0.5	0	0	0	60	35	5	0	0	0
384	2016	2	2	4	15	12.75	13	14	0	0	0	0	0	48.6486	2.7027	43.2432	5.40541	0	0	0
385	2016	2	2	4	16	12.3	12	12	0	0	0	0	0	0	0	76.9231	23.0769	0	0	0
386	2016	2	2	4	17	11	11	12	0	0	0	0	0	50	0	26.3158	23.6842	0	0	0
387	2001	2	3	1	1	14.75	15	16	7.5	1.5	0	0	55	0	40	40	17.5	0	0	2.5
388	2001	2	3	1	2	15.65	16	16	6.66667	3.58974	0	0	92.3077	0	7.69231	7.69231	79.4872	5.12821	0	0
389	2001	2	3	1	3	15.05	15	16	8.5	1.5	0	0	62.5	0	0	50	45	5	0	0
390	2001	2	3	1	4	14.2	14	14	10.5	3.5	0	0	92.5	0	0	50	45	5	0	0
391	2001	2	3	1	5	13.6	14	14	7.5	0.5	0	0	95	0	0	85	15	0	0	0
392	2001	2	3	1	6	12.2	12	12	9.5	6.5	0	0.5	95	0	0	35	65	0	0	0
393	2001	2	3	1	7	11.3	11	12	11	8	0	0	95	0	0	30	70	0	0	0
394	2001	2	3	1	8	10.85	11	12	6.5	2	0	0	72.5	17.5	0	60	22.5	0	0	0
395	2001	2	3	1	9	9.75	10	10	1	0	0	0	5	97.5	0	2.5	0	0	0	0
396	2001	2	3	1	10	8.6	9	10	9	1.5	0	0	17.5	45	47.5	5	0	0	0	2.5
397	2001	2	3	1	11	8.9	9	10	3.5	0	0	0	0	100	0	0	0	0	0	0
398	2001	2	3	1	12	8.55	9	10	9	3	0	0	15	65	0	20	15	0	0	0
399	2001	2	3	1	13	8.6	9	10	9.5	1	0	0	10	20	0	60	20	0	0	0
400	2001	2	3	1	14	8.3	8	8	6	1	0	0	5	0	0	80	20	0	0	0
401	2001	2	3	1	15	6.7	7	8	7	2	2	0	0	0	0	80	20	0	0	0
402	2001	2	3	1	16	4.45	4	4	0	0	3.5	0	0	45	50	5	0	0	0	0
403	2016	2	3	1	4	14.35	14	14	9	0	0	0	100	75	0	15	10	0	0	0
404	2016	2	3	1	5	14.2	14	14	6.31579	0	0	0	100	0	0	68.4211	26.3158	5.26316	0	0
405	2016	2	3	1	6	14.25	14	14	4.5	0	0	0	95	0	25	40	30	0	0	5
406	2016	2	3	1	7	13.65	14	14	12	0	0	0	100	0	0	80	15	0	0	5
407	2016	2	3	1	8	12.95	13	14	4	0	0	0	70	55	12.5	20	12.5	0	0	0
408	2016	2	3	1	9	11.5	12	12	1.5	0	0	0	62.5	70	20	10	0	0	0	0
409	2016	2	3	1	10	9.8	10	10	0	0	0	0	22.5	50	50	0	0	0	0	0
410	2016	2	3	1	11	8.45	8	8	0	0	0	0	0	100	0	0	0	0	0	0
411	2016	2	3	1	12	8.05	8	8	0.5	0.5	10.5	0	0.5	90	10	0	0	0	0	0
412	2016	2	3	1	13	7.25	7	8	1	0	0	0	2.5	100	0	0	0	0	0	0
413	2016	2	3	1	14	7.2	7	8	1.5	0	0	0	17.5	60	0	20	20	0	0	0
414	2016	2	3	1	15	7.5	8	8	1	0.5	0	0	37.5	0	60	25	15	0	0	0
415	2016	2	3	1	16	7.3	7	8	1.5	1	0	0	20	40	25	12.5	22.5	0	0	0
416	2016	2	3	1	17	6.8	7	8	0	2	0	0	5	25	65	0	10	0	0	0
417	2016	2	3	1	18	6.1	6	6	0	0	0	0	0	90	10	0	0	0	0	0
418	2016	2	3	1	19	5.5	6	6	0.5	0.5	0	0	0.5	50	30	20	0	0	0	0
419	2001	2	3	2	1	15.8	16	16	0	0	0	0	0	0	0	37.5	62.5	0	0	0
420	2001	2	3	2	2	15.2	15	16	2.10526	0	0	0	0	0	0	50	39.4737	10.5263	0	0
421	2001	2	3	2	3	14.6	15	16	0.512821	0	0	0	0	0	0	23.0769	74.359	2.5641	0	0
422	2001	2	3	2	4	13.95	14	14	0	0	0	0	0	0	0	5.12821	84.6154	10.2564	0	0
423	2001	2	3	2	5	13.75	14	14	0	0	0	0	0	0	0	0	100	0	0	0
424	2001	2	3	2	6	13.3	13	14	0	0	0	0	0	0	0	0	100	0	0	0
425	2001	2	3	2	7	13	13	14	0	0	0.5	0	0	0	0	0	90	10	0	0
426	2001	2	3	2	8	12.8	13	14	1	0	0	0	0	0	0	0	100	0	0	0
427	2001	2	3	2	9	12.4	12	12	0	0	0	0	0	0	0	0	100	0	0	0
428	2001	2	3	2	10	12	12	12	0	0	0	0	0	0	0	50	50	0	0	0
429	2016	2	3	2	4	15.75	16	16	0	0	1	0	0	0	0	35	50	15	0	0
430	2016	2	3	2	5	14.95	15	16	0	0	1	0	0	0	0	35	50	15	0	0
431	2016	2	3	2	6	14.25	14	14	0	0	0.526316	0	0	0	0	10.5263	78.9474	10.5263	0	0
432	2016	2	3	2	7	13.75	14	14	0	0	0	0	0	0	0	20.1005	69.8492	10.0503	0	0
433	2016	2	3	2	8	13.55	14	14	0	0	0.502513	0	0	0	0	20.1005	69.8492	10.0503	0	0
434	2016	2	3	2	9	13.1	13	14	0	0	0	0.5	0	0	0	35	65	0	0	0
435	2016	2	3	2	10	12.45	12	12	0.502513	0	0	0	0	0	0	25.1256	74.8744	0	0	0
436	2016	2	3	2	11	12.15	12	12	2.5641	0	0.512821	0	20.5128	0	0	10.2564	89.7436	0	0	0
437	2016	2	3	2	12	11.9	12	12	2.5641	0	0	0	61.5385	0	0	25.641	74.359	0	0	0
438	2016	2	3	2	13	11.6	12	12	6	0	0.5	0	99	0	0	35	65	0	0	0
439	2001	2	3	3	1	12.4	12	12	1.02564	1.53846	0.512821	0	0	25.641	0	35.8974	38.4615	0	0	0
440	2001	2	3	3	2	11.6	12	12	2.5641	2.5641	0	0	0	25.641	0	20.5128	51.2821	2.5641	0	0
441	2001	2	3	3	3	11.3	11	12	2.5641	8.20513	0.512821	0	0	0	0	41.0256	56.4103	2.5641	0	0
442	2001	2	3	3	4	11.5	12	12	5	12.5	0	0	0	25	0	20	50	5	0	0
443	2001	2	3	3	5	11.45	11	12	0.5	8.5	0	0	0	15	0	55	30	0	0	0
444	2001	2	3	3	6	11.3	11	12	1.02564	4.10256	0	0	0	76.9231	0	20.5128	2.5641	0	0	0
445	2001	2	3	3	7	10.8	11	12	0	14	0	0	0	5	20	25	50	0	0	0
446	2001	2	3	3	8	10.3	10	10	1.76471	1.76471	2.35294	0	0	0	0	23.5294	64.7059	0	0	11.7647
447	2001	2	3	3	9	9.6	10	10	0	9	0	0	0	0	20	55	10	2.5	0	12.5
448	2001	2	3	3	10	9	9	10	1.53846	7.69231	0	0	0	15.3846	0	35.8974	38.4615	5.12821	0	5.12821
449	2001	2	3	3	11	6.95	7	8	0.5	1.5	2.5	0	0	35	15	40	5	5	0	0
450	2001	2	3	3	12	7.7	8	8	13	7.5	0.5	0	0	0	40	45	12.5	2.5	0	0
451	2001	2	3	3	13	8.2	8	8	0	1	1	0	0	80	0	20	0	0	0	0
452	2001	2	3	3	14	8.4	8	8	0	11	0	0	0	0	0	10	80	10	0	0
453	2001	2	3	3	15	8.8	9	10	0	7	0	0	0	0	0	5	90	5	0	0
454	2001	2	3	3	16	8.6	9	10	0	5.26316	0	0	0	0	0	52.6316	42.1053	5.26316	0	0
455	2001	2	3	3	17	7.8	8	8	2.22222	1.11111	0	0	0	44.4444	44.4444	0	0	11.1111	0	0
456	2001	2	3	3	18	7.9	8	8	0	1	0	0	0	0	0	50	50	0	0	0
457	2001	2	3	3	19	8.4	8	8	0	2	0	0	0	0	0	50	50	0	0	0
458	2001	2	3	3	20	8	8	8	0	0	0	0	0	0	0	0	100	0	0	0
459	2016	2	3	3	1	13	13	14	1	0	0	0	0	0	0	50	50	0	0	0
460	2016	2	3	3	2	12.6	13	14	0	0.8	0	0	0	0	0	40	60	0	0	0
461	2016	2	3	3	3	12.85	13	14	5.29412	2.94118	0	0	0	0	0	100	0	0	0	0
462	2016	2	3	3	4	11.95	12	12	1.5	2	0.5	0	5	0	25	62.5	12.5	0	0	0
463	2016	2	3	3	5	11.7	12	12	4	7	0	0	10	0	0	75	25	0	0	0
464	2016	2	3	3	6	11.2	11	12	5.5	2.5	2.5	0	15	100	0	0	0	0	0	0
465	2016	2	3	3	7	9.9	10	10	0.5	5.5	0.5	0	25	90	0	0	10	0	0	0
466	2016	2	3	3	8	9.45	9	10	2	8.5	0	0	25	80	0	0	20	0	0	0
467	2016	2	3	3	9	10.15	10	10	3	5.5	0	0	5	0	0	50	50	0	0	0
468	2016	2	3	3	10	9.5	10	10	1.5	4	0	1	0	0	0	75	25	0	0	0
469	2016	2	3	3	11	9.1	9	10	1	0.5	1.5	0	0	0	0	55	45	0	0	0
470	2016	2	3	3	12	9.15	9	10	1	1	1.5	0	2.5	75	0	0	25	0	0	0
471	2016	2	3	3	13	9.65	10	10	2.63158	4.21053	0	0	0	68.4211	0	10.5263	21.0526	0	0	0
472	2016	2	3	3	14	9.2	9	10	0.526316	5.26316	0.526316	0	2.63158	36.8421	0	42.1053	21.0526	0	0	0
473	2016	2	3	3	15	8.3	8	8	1.71429	0.571429	0	0	2.85714	0	28.5714	57.1429	14.2857	0	0	0
474	2016	2	3	3	16	8.3	8	8	0	0	3.33333	0	0	0	0	0	100	0	0	0
475	2016	2	3	3	17	8.5	9	10	0	0	12	0	0	0	0	0	100	0	0	0
476	2016	2	3	3	18	8.6	9	10	0	1.66667	0	1.66667	0	0	0	0	83.3333	16.6667	0	0
477	2016	2	3	3	19	7.6	8	8	0	4	0	2	0	0	0	50	50	0	0	0
478	2016	2	3	3	20	7	7	8	0	3	0	0	0	0	50	50	0	0	0	0
479	2001	2	3	4	1	14.8	15	16	6.5	1.5	1.5	0	90	100	0	0	0	0	0	0
480	2001	2	3	4	2	12.6	13	14	4.5	2	0	0	15	100	0	0	0	0	0	0
481	2001	2	3	4	3	13.35	13	14	8	0	0	0	42.5	100	0	0	0	0	0	0
482	2001	2	3	4	4	14	14	14	8	1	0	0	52.5	85	0	5	10	0	0	0
483	2001	2	3	4	5	13.6	14	14	9.5	0.5	0	0	60	30	15	35	20	0	0	0
484	2001	2	3	4	6	12	12	12	9	3	0	0.5	27.5	40	0	50	10	0	0	0
485	2001	2	3	4	7	11.65	12	12	6	1.5	1	0	35	0	0	55	45	0	0	0
486	2001	2	3	4	8	10.75	11	12	12	3.5	1.5	0	42.5	0	0	72.5	27.5	0	0	0
487	2001	2	3	4	9	11.1	11	12	4	2	0	0	0	0	0	100	0	0	0	0
488	2001	2	3	4	10	10.6	11	12	4	6	3	0	0	0	0	100	0	0	0	0
489	2001	2	3	4	11	10	10	10	2	2	2	0	0	0	0	100	0	0	0	0
490	2016	2	3	4	5	14.3	14	14	14	2.5	0	0	100	50	50	0	0	0	0	0
491	2016	2	3	4	6	14.3	14	14	13	0	0	0	95	25	50	25	0	0	0	0
492	2016	2	3	4	7	14.2	14	14	1.5	0	0	0	72.5	50	50	0	0	0	0	0
493	2016	2	3	4	8	13.35	13	14	14.5	2	0	0	92.5	35	50	0	15	0	0	0
494	2016	2	3	4	9	12.55	13	14	9	3.5	0	0	87.5	45	45	10	0	0	0	0
495	2016	2	3	4	10	11.8	12	12	0	0	0	0	2.5	50	50	0	0	0	0	0
496	2016	2	3	4	11	11.15	11	12	7	0	0	0	50	0	50	25	25	0	0	0
497	2016	2	3	4	12	11.65	12	12	9	0	0	0	80	0	50	30	20	0	0	0
498	2016	2	3	4	13	11.55	12	12	6	0.5	0	0	42.5	0	25	65	10	0	0	0
499	2016	2	3	4	14	11.4	11	12	11.5	0.5	0	0	75	15	50	35	0	0	0	0
500	2016	2	3	4	15	10.6	11	12	2.5	1	3.5	0	45	0	50	50	0	0	0	0
501	2001	3	1	1	12	13.55	14	14	0	0	0	0	0	75	0	0	25	0	0	0
502	2001	3	1	1	13	13.6	14	14	0	0	0	0	0	75	0	0	25	0	0	0
503	2001	3	1	1	15	13.2	13	14	0	0	0	0	0	77.7778	0	0	22.2222	0	0	0
504	2001	3	1	1	16	12.8	13	14	0	0	0	0	0	0	0	60	33.3333	6.66667	0	0
505	2001	3	1	1	17	12.5	13	14	0	0	0	0	0	0	35.2941	11.7647	52.9412	0	0	0
506	2001	3	1	1	18	12.5	13	14	0	0	0	0	0	25	0	0	75	0	0	0
507	2001	3	1	1	19	11.5	12	12	0	0	0	0	0	100	0	0	0	0	0	0
508	2001	3	1	1	20	12.4	12	12	0	0	0	0	0	70.5882	0	0	29.4118	0	0	0
509	2016	3	1	1	11	13.9	14	14	0	0	2.5	0	0	0	0	0	100	0	0	0
510	2016	3	1	1	12	13.5	14	14	0	0	0	0	0	0	0	54.5455	45.4545	0	0	0
511	2016	3	1	1	13	13.6	14	14	0	0	0	1.66667	0	0	0	0	100	0	0	0
512	2016	3	1	1	14	13.55	14	14	0	0	0.769231	0.769231	0	0	0	0	100	0	0	0
513	2016	3	1	1	15	12.85	13	14	0	0	0	0	0	0	0	0	100	0	0	0
514	2016	3	1	1	16	12.5	13	14	0	0	0.5	0	0	0	0	0	100	0	0	0
515	2016	3	1	1	17	12.2	12	12	0	0	0.5	0	0	0	0	0	92.5	7.5	0	0
516	2016	3	1	1	18	11.9	12	12	0	0	0	0	0	40	0	0	60	0	0	0
517	2001	3	1	2	1	10.05	10	10	0	0	0	0	0	38.0952	0	47.619	14.2857	0	0	0
518	2001	3	1	2	2	10.05	10	10	0	0	0	0	0	47.0588	0	23.5294	29.4118	0	0	0
519	2001	3	1	2	3	9.8	10	10	0	0	0	0	0	37.5	0	12.5	50	0	0	0
520	2001	3	1	2	4	9	9	10	0	0	0	0	0	17.3913	39.1304	17.3913	26.087	0	0	0
521	2001	3	1	2	5	9.2	9	10	0	0	0.666667	0	0	60	0	10	30	0	0	0
522	2001	3	1	2	6	9.1	9	10	0	0	0	0	0	0	0	56.7568	37.8378	5.40541	0	0
523	2001	3	1	2	7	8.45	8	8	0	0	0	0	0	10	0	40	35	10	0	0
524	2001	3	1	2	8	7.9	8	8	0	0	0	0.5	0	30	12.5	30	27.5	0	0	0
525	2016	3	1	2	1	11.4	11	12	0	0	0	0	0	100	0	0	0	0	0	0
526	2016	3	1	2	2	11.05	11	12	0	0	0	0	0	100	0	0	0	0	0	0
527	2016	3	1	2	3	11.25	11	12	0	0	0	0	0	100	0	0	0	0	0	0
528	2016	3	1	2	4	11.4	11	12	0	0	0	0	0	80	0	20	0	0	0	0
529	2016	3	1	2	5	10.7	11	12	0	0	0	0	0	100	0	0	0	0	0	0
530	2016	3	1	2	7	11.3	11	12	0	0	0	0	0	100	0	0	0	0	0	0
531	2016	3	1	2	11	11.05	11	12	0	0	0	0	0	100	0	0	0	0	0	0
532	2016	3	1	2	12	11.05	11	12	0	0	0	0	0	100	0	0	0	0	0	0
533	2001	3	1	3	2	14.6	15	16	0	0	1	0	0	0	65	20	15	0	0	0
534	2001	3	1	3	3	13.7	14	14	0	0	0	0.5	0	12.5	17.5	60	10	0	0	0
535	2001	3	1	3	4	15.5	16	16	0	0	0.526316	0.526316	0	0	89.4737	10.5263	0	0	0	0
536	2001	3	1	3	5	13.35	13	14	0	0	0	0	0	100	0	0	0	0	0	0
537	2001	3	1	3	6	13.5	14	14	0	0	0.5	0	0	100	0	0	0	0	0	0
538	2001	3	1	3	7	14.9	15	16	0	0	0	1.5	0	22.5	0	75	2.5	0	0	0
539	2001	3	1	3	8	13.4	13	14	0	0	0	1.53846	0	0	25.641	69.2308	5.12821	0	0	0
540	2001	3	1	3	9	12.4	12	12	0	0	0	2	0	100	0	0	0	0	0	0
541	2001	3	1	3	10	13.5	14	14	0	0	0	0	0	100	0	0	0	0	0	0
542	2001	3	1	3	11	15.9	16	16	0	0	3	0	0	100	0	0	0	0	0	0
543	2016	3	1	3	8	16.1	16	16	0	0	2	0	0	100	0	0	0	0	0	0
544	2016	3	1	3	9	15.05	15	16	0	0	0	0	0	100	0	0	0	0	0	0
545	2016	3	1	3	10	15.45	15	16	0	0	2.5	0.5	0	75	25	0	0	0	0	0
546	2016	3	1	3	11	15.35	15	16	0	0	0.555556	0	0	100	0	0	0	0	0	0
547	2016	3	1	3	12	16.05	16	16	0	0	0	0	0	50	50	0	0	0	0	0
548	2016	3	1	3	14	16.15	16	16	0	0	0	0	0	53.3333	46.6667	0	0	0	0	0
549	2016	3	1	3	15	11.8	12	12	0	0	0	0	0	100	0	0	0	0	0	0
550	2016	3	1	3	16	14.5	15	16	0	0	0	0	0	70.2703	0	27.027	2.7027	0	0	0
551	2016	3	1	3	17	15.35	15	16	0	0	0	0	0	42.8571	0	0	57.1429	0	0	0
552	2016	3	1	3	18	13.25	13	14	0	0	0	0	0	0	0	0	100	0	0	0
553	2001	3	1	4	5	8.6	9	10	0	0	0.625	1.25	0	68.75	25	0	6.25	0	0	0
554	2001	3	1	4	6	7.9	8	8	0	0	0	2.05128	0	84.6154	15.3846	0	0	0	0	0
555	2001	3	1	4	7	7.7	8	8	0	0	0	0	0	100	0	0	0	0	0	0
556	2001	3	1	4	8	7.8	8	8	0	0	0	0	0	50	40	0	10	0	0	0
557	2016	3	1	4	14	7.65	8	8	0	0	0	0	0	100	0	0	0	0	0	0
558	2016	3	1	4	15	6.8	7	8	0	0	0	0	0	100	0	0	0	0	0	0
559	2016	3	1	4	16	6.6	7	8	0	0	0	0	0	100	0	0	0	0	0	0
560	2016	3	1	4	17	6.05	6	6	0	0	0.5	0	0	75	25	0	0	0	0	0
561	2001	3	2	1	2	17.3	17	18	2	2	0	0	0	0	0	40	60	0	0	0
562	2001	3	2	1	3	15.4	15	16	0	0.5	0	0	0	45	0	0	55	0	0	0
563	2001	3	2	1	4	14.95	15	16	0	0	0	0	0	100	0	0	0	0	0	0
564	2001	3	2	1	5	15.4	15	16	0	0	0	0	0	95	0	0	5	0	0	0
565	2001	3	2	1	6	16.05	16	16	0	3.5	0	0.5	0	60	0	10	15	15	0	0
566	2001	3	2	1	7	15.75	16	16	0	0	0	0	0	100	0	0	0	0	0	0
567	2001	3	2	1	8	15.35	15	16	0.5	1	0	0	0	0	0	65	15	20	0	0
568	2001	3	2	1	9	14.5	15	16	0	0	0	0	0	72.5	0	25	2.5	0	0	0
569	2001	3	2	1	10	13.9	14	14	0	1.5	0.5	0	0	35	0	60	5	0	0	0
570	2001	3	2	1	11	14.6	15	16	0	0	0	0	0	40	0	60	0	0	0	0
571	2001	3	2	1	12	14.5	15	16	0	0	0	0	0	100	0	0	0	0	0	0
572	2001	3	2	1	13	15	15	16	0	0	0	0	0	100	0	0	0	0	0	0
573	2001	3	2	1	14	15.6	16	16	0	0	0	0	0	100	0	0	0	0	0	0
574	2001	3	2	1	15	15	15	16	0	0	0	0	0	100	0	0	0	0	0	0
575	2001	3	2	1	16	14.5	15	16	0	0	0	0	0	100	0	0	0	0	0	0
576	2016	3	2	1	6	16.95	17	18	0.5	1	0	0	2.5	45	50	0	5	0	0	0
577	2016	3	2	1	7	17.3	17	18	0	0	0	0	0	80	0	0	10	10	0	0
578	2016	3	2	1	8	18	18	18	0	0	0	0	0	35	0	0	45	20	0	0
579	2016	3	2	1	9	17.45	17	18	2.5	0	0	0	7.5	0	0	50	25	0	0	0
580	2016	3	2	1	10	15.45	15	16	0	0	0	0	0	75	25	0	0	0	0	0
581	2016	3	2	1	11	14.95	15	16	0.5	0	0.5	0	0	75	0	25	0	0	0	0
582	2016	3	2	1	12	14.95	15	16	0	0.5	0.5	0	2.5	100	0	0	0	0	0	0
583	2016	3	2	1	13	14.8	15	16	0	0	0	0	0	100	0	0	0	0	0	0
584	2016	3	2	1	14	16.35	16	16	0	0	0	0	0	87.8788	0	0	12.1212	0	0	0
585	2016	3	2	1	15	16.05	16	16	0	0	0	0	0	75	25	0	0	0	0	0
586	2016	3	2	1	16	15.7	16	16	0	1.5	0	0	0	100	0	0	0	0	0	0
587	2016	3	2	1	17	14.55	15	16	0	0	0	0	0	100	0	0	0	0	0	0
588	2016	3	2	1	18	13.15	13	14	0.5	0	0	0	0	100	0	0	0	0	0	0
589	2016	3	2	1	19	13.15	13	14	0	0.5	0	0	0	100	0	0	0	0	0	0
590	2016	3	2	1	20	12.4	12	12	0	0	0	0	0	50	0	0	0	0	0	0
591	2001	3	2	2	2	16.1	16	16	3	2.5	1.5	0	0	0	0	0	100	0	0	0
592	2001	3	2	2	3	15.7	16	16	1	4	0.5	0	0	0	0	65	35	0	0	0
593	2001	3	2	2	4	14.75	15	16	0	2.5	2	0	0	0	25	25	50	0	0	0
594	2001	3	2	2	5	15.6	16	16	2	3	0.5	0	0	0	80	0	20	0	0	0
595	2001	3	2	2	6	16.45	16	16	0	0	0.666667	0	0	33.3333	0	0	13.3333	53.3333	0	0
596	2001	3	2	2	7	16.2	16	16	0	0	2.22222	0	0	38.8889	0	0	11.1111	50	0	0
597	2001	3	2	2	8	16.3	16	16	0	0.526316	1.05263	0	0	63.1579	0	0	21.0526	15.7895	0	0
598	2001	3	2	2	9	15.75	16	16	0	1.5	1.5	0	0	0	0	10	90	0	0	0
599	2001	3	2	2	10	15.4	15	16	0	8	0	0	0	0	0	10	90	0	0	0
600	2001	3	2	2	11	14.9	15	16	0	1	2	0	0	0	0	30	70	0	0	0
601	2016	3	2	2	7	16.95	17	18	0	9.03226	0	0.645161	0	0	0	0	100	0	0	0
602	2016	3	2	2	8	17.35	17	18	0	5.14286	0.571429	0	0	11.4286	0	34.2857	54.2857	0	0	0
603	2016	3	2	2	9	8.65	9	10	0.526316	4.21053	0	0	5.26316	0	0	47.3684	44.7368	7.89474	0	0
604	2016	3	2	2	10	16.45	16	16	5.78947	5.78947	0.526316	0	36.8421	0	0	73.6842	26.3158	0	0	0
605	2016	3	2	2	11	15	15	16	2.77778	10	3.88889	0	5.55556	0	0	100	0	0	0	0
606	2016	3	2	2	12	16.45	16	16	5	3.5	1.5	0	2.5	10	25	60	5	0	0	0
607	2016	3	2	2	13	15.4	15	16	0	2.10526	0.526316	0	0	52.6316	0	21.0526	26.3158	0	0	0
608	2016	3	2	2	14	16.15	16	16	0.526316	1.57895	0	0	0	26.3158	0	21.0526	52.6316	0	0	0
609	2016	3	2	2	15	16.05	16	16	0	0.526316	0	0	0	15.7895	0	31.5789	52.6316	0	0	0
610	2016	3	2	2	16	14.4	14	14	1.5	0	0	0	2.5	0	0	0	50	0	0	0
611	2001	3	2	3	5	17.4	17	18	0	0	0	0	0	0	0	0	100	0	0	0
612	2001	3	2	3	6	17.2	17	18	0	0	0	0	0	0	0	0	52.381	47.619	0	0
613	2001	3	2	3	7	17.3	17	18	0	0	0	0	0	0	0	0	46.6667	53.3333	0	0
614	2001	3	2	3	8	17	17	18	0	0	0	0	0	0	0	0	100	0	0	0
615	2001	3	2	3	9	17.1	17	18	0	0	0	0	0	0	0	0	100	0	0	0
616	2001	3	2	3	10	16.6	17	18	0	0	2.85714	0	0	0	0	14.2857	85.7143	0	0	0
617	2001	3	2	3	11	16.7	17	18	0	0	0	0	0	35.7143	0	0	64.2857	0	0	0
618	2016	3	2	3	14	18.1	18	18	0	0.5	0	0	0	0	0	0	100	0	0	0
619	2016	3	2	3	15	17.65	18	18	0.5	2.5	0.5	0	10	0	0	45	55	0	0	0
620	2016	3	2	3	16	17.2	17	18	2	1	1.5	0	30	0	0	50	50	0	0	0
621	2016	3	2	3	17	17.25	17	18	5.5	4	0	0	60	0	0	65	35	0	0	0
622	2016	3	2	3	18	17.2	17	18	4	1	0	0	57.5	0	0	25	75	0	0	0
623	2016	3	2	3	19	17.1	17	18	2	2	0	0	17.5	0	0	25	75	0	0	0
624	2016	3	2	3	20	16.8	17	18	3.5	0	0	0	5	0	0	20	80	0	0	0
625	2001	3	2	4	1	14.7	15	16	0	0.5	0	0	0	0	0	22.5	77.5	0	0	0
626	2001	3	2	4	2	14.55	15	16	2	2	1.5	0.5	0	0	0	30	70	0	0	0
627	2001	3	2	4	3	14.6	15	16	0	0	1	0	0	0	15	45	40	0	0	0
628	2001	3	2	4	4	14.5	15	16	5.5	5.5	2.5	0	5	0	10	10	80	0	0	0
629	2001	3	2	4	5	13.85	14	14	0.5	1.5	0	0	0	30	0	30	40	0	0	0
630	2001	3	2	4	6	13.65	14	14	0	0	0	0	0	82.5	0	10	7.5	0	0	0
631	2001	3	2	4	7	13.55	14	14	2.5	1.5	1	0	0	20	37.5	25	17.5	0	0	0
632	2001	3	2	4	8	13.45	13	14	0.5	9.5	1.5	0	0	0	22.5	55	22.5	0	0	0
633	2001	3	2	4	9	13.05	13	14	0.5	1	2	0	0	70	0	17.5	12.5	0	0	0
634	2001	3	2	4	10	12.55	13	14	1	2.5	4	0	0	35	15	5	42.5	2.5	0	0
635	2001	3	2	4	11	11.9	12	12	0	0	1	0	0	77.5	0	15	7.5	0	0	0
636	2001	3	2	4	12	10.95	11	12	0	0	7.5	0	0	100	0	0	0	0	0	0
637	2001	3	2	4	13	11.3	11	12	0	0	4	0	0	100	0	0	0	0	0	0
638	2016	3	2	4	2	14.6	15	16	0	1.21212	3.63636	0	0	0	0	0	100	0	0	0
639	2016	3	2	4	3	14.45	14	14	0	0	0	0	0	0	0	11.4286	71.4286	17.1429	0	0
640	2016	3	2	4	4	13.9	14	14	0	0	0	0	0	100	0	0	0	0	0	0
641	2016	3	2	4	5	13.75	14	14	0.5	0	0	0	0	65	25	0	10	0	0	0
642	2016	3	2	4	6	12.8	13	14	0	0	0	0	0	89.4737	0	10.5263	0	0	0	0
643	2016	3	2	4	7	12.85	13	14	0	0	0	0	0	100	0	0	0	0	0	0
644	2016	3	2	4	8	12.5	13	14	0	0.526316	1.05263	0	0	55.2632	23.6842	0	21.0526	0	0	0
645	2016	3	2	4	9	11.55	12	12	0	0	0	0	0	100	0	0	0	0	0	0
646	2016	3	2	4	10	10.8	11	12	0	1	0.5	0	0	45	0	10	45	0	0	0
647	2016	3	2	4	11	10.6	11	12	1.5	1	4	0	2.5	80	0	10	10	0	0	0
648	2016	3	2	4	12	9.55	10	10	0	2	0	0	0	100	0	0	0	0	0	0
649	2016	3	2	4	13	10.2	10	10	0	2	0	0	0	35	0	25	40	0	0	0
650	2016	3	2	4	14	11.3	11	12	0	0	0	0	0	50	0	25	25	0	0	0
651	2001	3	3	1	2	14.75	15	16	0	0	0	0	0	25	0	65	5	5	0	0
652	2001	3	3	1	3	14.7	15	16	0	0	0	0	0	0	0	30	70	0	0	0
653	2001	3	3	1	4	14.5	15	16	0	0	0	0	0	0	0	80	20	0	0	0
654	2001	3	3	1	5	14.8	15	16	0	0	0	0	0	40	0	30	30	0	0	0
655	2001	3	3	1	6	14.65	15	16	0	0	0	0	0	0	0	15	75	10	0	0
656	2001	3	3	1	7	13.4	13	14	0	0	0	0	0	0	0	40	60	0	0	0
657	2001	3	3	1	8	13.1	13	14	0	0	1	1	0	0	0	100	0	0	0	0
658	2001	3	3	1	9	13.1	13	14	0	0	2	0	0	0	0	90	10	0	0	0
659	2001	3	3	1	10	13.4	13	14	0	0	0	0	0	36.8421	0	21.0526	42.1053	0	0	0
660	2001	3	3	1	11	12.6	13	14	0	0	0	0	0	100	0	0	0	0	0	0
661	2001	3	3	1	12	15.1	15	16	0	0	0	0	0	100	0	0	0	0	0	0
662	2016	3	3	1	10	15.725	16	16	0	0	0	0	0	75	25	0	0	0	0	0
663	2016	3	3	1	11	15.45	15	16	0.5	0	0.5	0	0	75	0	25	0	0	0	0
664	2016	3	3	1	12	15.425	15	16	0	0.30303	0.30303	0	1.51515	100	0	0	0	0	0	0
665	2016	3	3	1	13	14.95	15	16	0	0	0	0	0	100	0	0	0	0	0	0
666	2016	3	3	1	14	15.375	15	16	0	0	0	0	0	89.0411	0	0	10.9589	0	0	0
667	2016	3	3	1	15	15.275	15	16	0	0	0	0	0	63.6364	12.987	10.3896	12.987	0	0	0
668	2016	3	3	1	16	15.45	15	16	0	0.779221	0	0	0	93.5065	0	0	6.49351	0	0	0
669	2016	3	3	1	17	14.75	15	16	0	0	0	0	0	100	0	0	0	0	0	0
670	2016	3	3	1	18	13.625	14	14	0.25	0	0	0	0	100	0	0	0	0	0	0
671	2016	3	3	1	19	13.275	13	14	0	0.25	0	0	0	100	0	0	0	0	0	0
672	2016	3	3	1	20	12.7	13	14	0.25	0	0	0	0	50	0	25	0	0	0	0
673	2001	3	3	2	1	14.25	14	14	0	0	0	0	0	50	0	0	45	5	0	0
674	2001	3	3	2	2	13.55	14	14	0	0	0	0	0	50	0	5	42.5	2.5	0	0
675	2001	3	3	2	3	13.5	14	14	0	0	0	0	0	92.5	0	5	0	2.5	0	0
676	2001	3	3	2	4	12.95	13	14	0	0	0	0	0	5	30	30	35	0	0	0
677	2001	3	3	2	5	12.7	13	14	0	0	0	0	0	90	0	0	10	0	0	0
678	2001	3	3	2	6	11.9	12	12	0	0	0	0	0	50	50	0	0	0	0	0
679	2001	3	3	2	7	12.7	13	14	0	0	0	0	0	100	0	0	0	0	0	0
680	2001	3	3	2	8	12.2	12	12	0	0	0	0	0	100	0	0	0	0	0	0
681	2001	3	3	2	9	12.3	12	12	0	0	0	0	0	100	0	0	0	0	0	0
682	2001	3	3	2	10	12.2	12	12	0	2	0	0	0	10	0	40	50	0	0	0
683	2016	3	3	2	11	14.7	15	16	0	0	0	0	0	0	0	47.2222	52.7778	0	0	0
684	2016	3	3	2	12	14.65	15	16	0	0	0	0	0	0	0	60.6061	39.3939	0	0	0
685	2016	3	3	2	13	14	14	14	0	0	0	0	0	0	0	50	50	0	0	0
686	2016	3	3	2	14	13.85	14	14	0	0	0	0	0	0	0	57.8947	42.1053	0	0	0
687	2016	3	3	2	15	13.8	14	14	0	0	0	0	0	0	0	45.9459	54.0541	0	0	0
688	2016	3	3	2	16	13.85	14	14	0	0	0	0	0	0	0	48.7179	51.2821	0	0	0
689	2016	3	3	2	17	13.5	14	14	0	0	0	0	0	0	0	75	25	0	0	0
690	2016	3	3	2	18	13	13	14	0	0	0	0	0	0	0	25	75	0	0	0
691	2016	3	3	2	19	12.7	13	14	0	0	0	0	0	0	0	25	75	0	0	0
692	2016	3	3	2	20	12.1	12	12	0	0	0	0	0	100	0	0	0	0	0	0
693	2001	3	3	3	1	17.1	17	18	0	0	2.5	0	0	0	0	0	100	0	0	0
694	2001	3	3	3	2	16.7	17	18	0	0	0	0	0	0	0	15.7895	84.2105	0	0	0
695	2001	3	3	3	3	16.5	17	18	0	0	1.05263	0	0	0	0	0	100	0	0	0
696	2001	3	3	3	4	16.9	17	18	0	0	3.33333	0	0	0	0	0	100	0	0	0
697	2001	3	3	3	5	16.6	17	18	0	0	1.11111	0	0	0	0	0	100	0	0	0
698	2001	3	3	3	6	16.1	16	16	0	2.10526	2.10526	0	0	0	0	36.8421	63.1579	0	0	0
699	2001	3	3	3	7	15.7	16	16	0	0	0	0	0	0	0	63.1579	31.5789	5.26316	0	0
700	2001	3	3	3	8	15.4	15	16	0	0	0	0	0	0	0	20	70	10	0	0
701	2001	3	3	3	9	14.6	15	16	0	0	2	0	0	0	0	10	80	10	0	0
702	2001	3	3	3	10	13.4	13	14	0	0	1.5	0	0	92.5	0	2.5	5	0	0	0
703	2001	3	3	3	11	11.75	12	12	0	0	1.5	0	0	100	0	0	0	0	0	0
704	2001	3	3	3	12	11.1	11	12	0	0	1	0	0	100	0	0	0	0	0	0
705	2001	3	3	3	13	10.4	10	10	0	0	3	0	0	100	0	0	0	0	0	0
706	2001	3	3	3	14	9.4	9	10	0	0	7	0	0	100	0	0	0	0	0	0
707	2001	3	3	3	15	9	9	10	1	0	4	0	0	90	0	10	0	0	0	0
708	2001	3	3	3	16	11.2	11	12	2	0	0	0	0	80	0	10	10	0	0	0
709	2001	3	3	3	17	11.7	12	12	0	1	0	0	0	0	30	15	55	0	0	0
710	2001	3	3	3	18	11.1	11	12	0	1	1	2	0	75	25	0	0	0	0	0
711	2001	3	3	3	19	11.3	11	12	0	0	1	0	0	100	0	0	0	0	0	0
712	2001	3	3	3	20	11.5	12	12	0	0	0	0	0	95	0	0	5	0	0	0
713	2016	3	3	3	1	16.15	16	16	0	0	0	0	0	0	0	5.12821	94.8718	0	0	0
714	2016	3	3	3	2	16.3	16	16	0	0	0.5	0	0	0	0	5	95	0	0	0
715	2016	3	3	3	3	16.45	16	16	0	0	0.5	0	0	0	0	5	95	0	0	0
716	2016	3	3	3	4	16.1	16	16	0	0	0.512821	0	0	0	0	5.12821	94.8718	0	0	0
717	2016	3	3	3	5	16.55	17	18	0	0	0.512821	0	0	0	0	5.12821	89.7436	5.12821	0	0
718	2016	3	3	3	6	16.5	17	18	0	0	0.512821	0	0	0	0	5.12821	89.7436	5.12821	0	0
719	2016	3	3	3	7	16.5	17	18	0	0	0.512821	0	0	0	0	5.12821	94.8718	0	0	0
720	2016	3	3	3	8	16.2	16	16	0	0	1	0	0	0	0	30	70	0	0	0
721	2016	3	3	3	9	16.3	16	16	0	0	0.5	0	0	0	0	20	77.5	2.5	0	0
722	2016	3	3	3	10	15.9	16	16	0	0	2.5	0	0	0	0	25	75	0	0	0
723	2016	3	3	3	11	16.05	16	16	0	0	0.598802	0	0	0	0	19.7605	80.2395	0	0	0
724	2016	3	3	3	12	16.2	16	16	0	0	2.39521	0	0	0	0	19.7605	80.2395	0	0	0
725	2016	3	3	3	13	16.2	16	16	0	0	0	0	0	0	0	12.9032	87.0968	0	0	0
726	2016	3	3	3	14	16.15	16	16	0	0	1.23457	0	0	0	0	20.3704	79.6296	0	0	0
727	2016	3	3	3	15	15.65	16	16	0	0	0	0	0	0	0	5.55556	94.4444	0	0	0
728	2016	3	3	3	16	15.15	15	16	0	0	0	0	0	0	0	5.12821	94.8718	0	0	0
729	2016	3	3	3	17	13.85	14	14	0	0	0	0	0	40	0	10	50	0	0	0
730	2016	3	3	3	18	13.3	13	14	0	0	18	0	0	50	50	0	0	0	0	0
731	2016	3	3	3	19	11.6	12	12	0	0	0	0	0	100	0	0	0	0	0	0
732	2016	3	3	3	20	10.95	11	12	0	0	1.5	0	0	100	0	0	0	0	0	0
733	2001	3	3	4	1	15.15	15	16	0	0.5	0	0	0	0	0	5	95	0	0	0
734	2001	3	3	4	2	14.4	14	14	0	0	0	0.5	0	95	0	0	5	0	0	0
735	2001	3	3	4	3	14.65	15	16	0	3.5	0	0	0	15	0	35	50	0	0	0
736	2001	3	3	4	4	13.65	14	14	0.5	2	0	0	0	90	0	10	0	0	0	0
737	2001	3	3	4	5	14.7	15	16	0	0	0	0	0	0	15	40	40	5	0	0
738	2001	3	3	4	6	13.8	14	14	0	0	0	0	0	0	0	25	75	0	0	0
739	2001	3	3	4	7	13.7	14	14	0	0.526316	0	0	0	0	0	21.0526	63.1579	15.7895	0	0
740	2001	3	3	4	8	13.55	14	14	0	0	1	0	0	40	0	40	10	10	0	0
741	2001	3	3	4	9	13	13	14	0	0	0	0	0	60	0	40	0	0	0	0
742	2016	3	3	4	6	15.55	16	16	0	2.5	0.5	0	2.5	0	95	5	0	0	0	0
743	2016	3	3	4	7	16	16	16	0	2.5	0	0	0	25	0	20	55	0	0	0
744	2016	3	3	4	8	16.45	16	16	0	0	0	0	0	50	45	0	5	0	0	0
745	2016	3	3	4	9	15.2	15	16	0	0	0	0	0	25	42.5	27.5	5	0	0	0
746	2016	3	3	4	10	15.65	16	16	0	0.5	0.5	0	0	100	0	0	0	0	0	0
747	2016	3	3	4	11	14.95	15	16	0	1	0	0	0	10	0	20	70	0	0	0
748	2016	3	3	4	12	15.2	15	16	0.5	1	0	0	0	0	0	25	25	0	0	0
749	2016	3	3	4	19	12.2	12	12	0	0	0	0	0	100	0	0	0	0	0	0
750	2016	3	3	4	20	12	12	12	1	0	0	0	5	100	0	0	0	0	0	0
751	2001	4	1	1	1	16.25	16	16	0	0.5	0	0	0	35	0	40	25	0	0	0
752	2001	4	1	1	2	15.6	16	16	0	0	0.5	0	0	100	0	0	0	0	0	0
753	2001	4	1	1	3	15.4	15	16	0	0	2.10526	0	0	94.7368	0	0	0	0	5.26316	0
754	2001	4	1	1	4	15.05	15	16	0	0	1.5	0	0	85	0	0	15	0	0	0
755	2001	4	1	1	5	14.8	15	16	0	2.5	1	0	0	85	0	0	15	0	0	0
756	2001	4	1	1	6	14.5	15	16	0	0.526316	1.05263	0	0	89.4737	0	0	10.5263	0	0	0
757	2001	4	1	1	7	14.75	15	16	0	0.5	1	0	0	95	0	0	5	0	0	0
758	2001	4	1	1	8	15.15	15	16	0	0.5	1.5	0	0	80	0	0	20	0	0	0
759	2001	4	1	1	9	15.1	15	16	0	2	0.5	0	0	90	0	0	5	0	0	0
760	2001	4	1	1	10	15.05	15	16	0	0	1.5	0	0	90	0	0	10	0	0	0
761	2001	4	1	1	11	15.15	15	16	0	0	3	0	0	95	0	0	5	0	0	0
762	2001	4	1	1	12	15.35	15	16	0	0	4	0	0	95	0	0	5	0	0	0
763	2001	4	1	1	13	15.85	16	16	0	0.5	1	0	0	75	0	0	25	0	0	0
764	2001	4	1	1	14	16.2	16	16	0	0	1.5	0	0	75	0	0	25	0	0	0
765	2016	4	1	1	1	16.35	16	16	0	0	0.512821	0	0	58.9744	0	0	30.7692	10.2564	0	0
766	2016	4	1	1	2	16.15	16	16	0	0	0	0	0	85	0	0	15	0	0	0
767	2016	4	1	1	3	16	16	16	0	0	0	0	0	97.4359	0	0	2.5641	0	0	0
768	2016	4	1	1	4	15.25	15	16	0	0	0	0	0	100	0	0	0	0	0	0
769	2016	4	1	1	5	15	15	16	0	0	0	0	0	100	0	0	0	0	0	0
770	2016	4	1	1	6	14.95	15	16	0	0	0.5	0	0	95	0	0	5	0	0	0
771	2016	4	1	1	7	15.35	15	16	0	0	0.5	0	0	100	0	0	0	0	0	0
772	2016	4	1	1	8	15.55	16	16	0	0	0	0	1.5	87.5	0	0	12.5	0	0	0
773	2016	4	1	1	9	15.55	16	16	0	0	0	0	0	45	0	30	12.5	12.5	0	0
774	2016	4	1	1	10	15.05	15	16	0	0	0	0	0	55	0	0	12.5	32.5	0	0
775	2016	4	1	1	11	14.85	15	16	2	0	0	0	5	90	0	10	0	0	0	0
776	2016	4	1	1	12	15.4	15	16	1	1	0	0	2.5	45	50	0	5	0	0	0
777	2016	4	1	1	13	15.75	16	16	0	0	0	0	0	75	0	12.5	12.5	0	0	0
778	2016	4	1	1	14	15.7	16	16	0	0	0.5	0	0	100	0	0	0	0	0	0
779	2001	4	1	2	1	15.15	15	16	0	0	0	0	0	55.5556	0	11.1111	33.3333	0	0	0
780	2001	4	1	2	2	15.95	16	16	0	0	0	0	0	94.8718	0	0	5.12821	0	0	0
781	2001	4	1	2	3	15.65	16	16	0	0	0	0	0	91.6667	0	0	8.33333	0	0	0
782	2001	4	1	2	4	15.35	15	16	0	0.5	0.5	0	0	67.5	0	7.5	25	0	0	0
783	2001	4	1	2	5	15.85	16	16	0	0	0.5	0	0	60	0	2.5	32.5	5	0	0
784	2001	4	1	2	6	14.95	15	16	0	0	0	0	0	100	0	0	0	0	0	0
785	2001	4	1	2	7	14.9	15	16	0	2	0.5	0	0	92.5	0	0	5	2.5	0	0
786	2001	4	1	2	8	15.2	15	16	0	1.02564	2.5641	0	0	97.4359	0	0	0	2.5641	0	0
787	2001	4	1	2	9	14.85	15	16	0	0	1.5	0	0	97.5	0	0	0	2.5	0	0
788	2001	4	1	2	10	14.8	15	16	0	0	0.5	0	0	77.5	0	0	22.5	0	0	0
789	2001	4	1	2	11	15.25	15	16	0	4.61538	0	0	0	30.7692	0	20.5128	43.5897	5.12821	0	0
790	2001	4	1	2	12	15.45	15	16	0	0.512821	0	0	0	64.1026	0	15.3846	15.3846	5.12821	0	0
791	2001	4	1	2	13	16	16	16	0	0	0	0	0	33.3333	0	0	51.2821	15.3846	0	0
792	2001	4	1	2	14	15.85	16	16	0	1.11111	0	0	0	83.3333	0	0	11.1111	2.77778	2.77778	0
793	2016	4	1	2	1	15.95	16	16	0	0	0	0	0	81.5789	0	0	18.4211	0	0	0
794	2016	4	1	2	2	15.55	16	16	0	0	1	0	0	10	50	20	20	0	0	0
795	2016	4	1	2	3	15.05	15	16	0.571429	0	1.71429	0	0	74.2857	0	0	20	5.71429	0	0
796	2016	4	1	2	4	16	16	16	0	0	0	0	0	22.2222	0	11.1111	44.4444	11.1111	11.1111	0
797	2016	4	1	2	5	15.9	16	16	0	0	0	0	0	30.7692	0	15.3846	28.2051	25.641	0	0
798	2016	4	1	2	6	15.35	15	16	0	0	0	0	0	0	0	0	94.8718	5.12821	0	0
799	2016	4	1	2	7	14.55	15	16	0	0.5	0	0	0	90	0	0	5	5	0	0
800	2016	4	1	2	8	15	15	16	0	0	0	0	0	70.3518	0	0	25.1256	4.52261	0	0
801	2016	4	1	2	9	14.85	15	16	0	1	0	0	0	30	0	45	25	0	0	0
802	2016	4	1	2	10	14.1	14	14	0	0	1.5	0	0	65	25	10	0	0	0	0
803	2016	4	1	2	11	14.45	14	14	0	1	0.5	0	0	70	0	5	25	0	0	0
804	2016	4	1	2	12	14.6	15	16	0	0	0.502513	0	0	97.4874	0	0	0	2.51256	0	0
805	2016	4	1	2	13	14.5	15	16	0	0	2.01005	0	0	67.3367	0	0	30.1508	2.51256	0	0
806	2016	4	1	2	14	14.1	14	14	0	0	0	0	0	45.2261	0	39.6985	10.0503	5.02513	0	0
807	2001	4	1	3	1	15.35	15	16	0	0	0.5	0	0	100	0	0	0	0	0	0
808	2001	4	1	3	2	14.9	15	16	0	0	1	0	0	100	0	0	0	0	0	0
809	2001	4	1	3	3	14.8	15	16	0	0	2.5	0	0	100	0	0	0	0	0	0
810	2001	4	1	3	4	14.8	15	16	0	0	1.5	0	0	99.5	0	0	0	0.5	0	0
811	2001	4	1	3	5	14.95	15	16	0	0	0	0	0	97.5	0	0	0	2.5	0	0
812	2001	4	1	3	6	15.25	15	16	0	0	0.5	0	0	100	0	0	0	0	0	0
813	2001	4	1	3	7	15.2	15	16	0	0	0.5	0	0	95	0	0	0	5	0	0
814	2001	4	1	3	8	15.15	15	16	0	0	0	0	0	95	0	0	0	5	0	0
815	2001	4	1	3	9	15.5	16	16	0	0	0	0	0	90	0	0	0	10	0	0
816	2016	4	1	3	12	14.45	14	14	0	0	3.5	0	0	100	0	0	0	0	0	0
817	2016	4	1	3	13	14.45	14	14	0	0	5	0	0	100	0	0	0	0	0	0
818	2016	4	1	3	14	14.35	14	14	0	0	0.5	0	0	100	0	0	0	0	0	0
819	2016	4	1	3	15	14.7	15	16	0	0	0	0	0	100	0	0	0	0	0	0
820	2016	4	1	3	16	14.8	15	16	0	0.5	1	0	0	100	0	0	0	0	0	0
821	2016	4	1	3	17	14.55	15	16	0	0	3.5	0	0	100	0	0	0	0	0	0
822	2016	4	1	3	18	14.4	14	14	0	0	1.5	0	0	100	0	0	0	0	0	0
823	2016	4	1	3	19	14.7	15	16	0	0	0.5	0	0	85	0	5	0	10	0	0
824	2016	4	1	3	20	14.75	15	16	1	1	0	0	5	50	0	10	40	0	0	0
825	2001	4	1	4	1	15.6	16	16	0	0	1.14286	0	0	71.4286	0	0	28.5714	0	0	0
826	2001	4	1	4	2	15.3	15	16	0	0	0	0	0	97.2222	0	0	0	2.77778	0	0
827	2001	4	1	4	3	15.35	15	16	0	0	0	0	0	97.1429	0	0	0	2.85714	0	0
828	2001	4	1	4	4	16.15	16	16	0	0	0	0	0	57.8947	0	2.63158	15.7895	23.6842	0	0
829	2001	4	1	4	5	15.8	16	16	0	0	0	0	0	0	0	0	9.09091	90.9091	0	0
830	2001	4	1	4	6	15.5	16	16	0	0	0	0	0	13.3333	0	0	0	60	0	26.6667
831	2001	4	1	4	7	15.2	15	16	0	0	0	0	0	0	0	0	0	0	0	100
832	2016	4	1	4	1	15.45	15	16	0	0	0.5	0	0	100	0	0	0	0	0	0
833	2016	4	1	4	2	15.25	15	16	0	0	1	0	0	97.5	0	0	0	2.5	0	0
834	2016	4	1	4	3	15.4	15	16	0	0	0.5	0	0	97.5	0	0	0	2.5	0	0
835	2016	4	1	4	4	15.25	15	16	0	0	2	0	0	75	0	0	0	25	0	0
836	2016	4	1	4	5	15.15	15	16	0	0	4	0	0	77.5	0	0	0	22.5	0	0
837	2016	4	1	4	6	14.75	15	16	0	0	2	0	0	80	0	0	0	20	0	0
838	2016	4	1	4	7	15.15	15	16	0	0	1	0	0	85	0	0	0	15	0	0
839	2001	4	2	1	1	16.4	16	16	0	0	0	0	0	95	5	0	0	0	0	0
840	2001	4	2	1	2	14.55	15	16	0	0	0	0	0	35	60	5	0	0	0	0
841	2001	4	2	1	3	14.85	15	16	0	0	0	0	0	80	0	10	10	0	0	0
842	2001	4	2	1	4	13.8	14	14	0	0	0	0	0	80	20	0	0	0	0	0
843	2001	4	2	1	5	12.65	13	14	0	0	0	0	0	100	0	0	0	0	0	0
844	2001	4	2	1	6	9.1	9	10	1.5	0	0	0	0	25	75	0	0	0	0	0
845	2001	4	2	1	7	7.7	8	8	0	0	0	0	0	100	0	0	0	0	0	0
846	2016	4	2	1	6	15.1	15	16	0	0	0	0	0	100	0	0	0	0	0	0
847	2016	4	2	1	7	14.3	14	14	0	0	0	0	0	100	0	0	0	0	0	0
848	2016	4	2	1	8	13.65	14	14	0	0	0.5	0	0	100	0	0	0	0	0	0
849	2016	4	2	1	9	13.7	14	14	0	0	0	0	0	100	0	0	0	0	0	0
850	2016	4	2	1	10	12.5	13	14	1	1	0	0	5	40	10	50	0	0	0	0
851	2016	4	2	1	11	11.15	11	12	0.5	0	0	0	0	70	0	30	0	0	0	0
852	2016	4	2	1	12	11.5	12	12	2	2.5	0	0	7.5	0	50	50	0	0	0	0
853	2001	4	2	2	1	17.6	18	18	0	0	0	0	0	60	40	0	0	0	0	0
854	2001	4	2	2	2	16.45	16	16	0	0	0	0	0	100	0	0	0	0	0	0
855	2001	4	2	2	3	14.25	14	14	0	2.5	0	0	0	55	45	0	0	0	0	0
856	2001	4	2	2	4	12.95	13	14	0	0	0	0	0	95	5	0	0	0	0	0
857	2001	4	2	2	5	11.75	12	12	0	1.5	0	0	0	95	5	0	0	0	0	0
858	2001	4	2	2	6	10.4	10	10	0	1.5	0	0	0	100	0	0	0	0	0	0
859	2016	4	2	2	4	17	17	18	0	0	0	0	0	100	0	0	0	0	0	0
860	2016	4	2	2	5	16.5	17	18	0	0	0.5	0	0	100	0	0	0	0	0	0
861	2016	4	2	2	6	14.55	15	16	0	0	0	0	0	100	0	0	0	0	0	0
862	2016	4	2	2	7	12.75	13	14	0	0	0	0	0	50	50	0	0	0	0	0
863	2016	4	2	2	8	12.05	12	12	0	0	10	0	0	100	0	0	0	0	0	0
864	2016	4	2	2	9	10.35	10	10	0	0	0	0	0	100	0	0	0	0	0	0
865	2001	4	2	3	1	15.85	16	16	0	0	0	0	0	0	0	38.4615	61.5385	0	0	0
866	2001	4	2	3	2	15.15	15	16	0	0	0.909091	0	0	0	0	36.3636	63.6364	0	0	0
867	2001	4	2	3	3	14.35	14	14	0	0	0	0	0	0	0	24.3243	64.8649	10.8108	0	0
868	2001	4	2	3	4	14.1	14	14	0	0	0	0	0	0	0	27.5	67.5	5	0	0
869	2001	4	2	3	5	13.35	13	14	0	0	0	0	0	0	5.02513	30.1508	60.3015	5.02513	0	0
870	2001	4	2	3	6	13.4	13	14	0	0	0.5	0	0	0	0	35	60	5	0	0
871	2001	4	2	3	7	12.75	13	14	0	0	0	0	0	75	5	0	20	0	0	0
872	2001	4	2	3	8	11.95	12	12	0	0	0.5	0	0	90	10	0	0	0	0	0
873	2001	4	2	3	9	11.3	11	12	0	0	0	0	0	90	5	5	0	0	0	0
874	2001	4	2	3	10	11	11	12	0	1	2	0	0	0	100	0	0	0	0	0
875	2001	4	2	3	11	10	10	10	0	0	0	0	0	0	100	0	0	0	0	0
876	2001	4	2	3	12	10	10	10	0	0	0	0	0	0	100	0	0	0	0	0
877	2001	4	2	3	13	9.1	9	10	0	0	0	0	0	0	100	0	0	0	0	0
878	2016	4	2	3	2	16	16	16	0	0	0	0	0	0	0	35.7143	64.2857	0	0	0
879	2016	4	2	3	3	15.55	16	16	0	0	0	0	0	0	0	8.33333	91.6667	0	0	0
880	2016	4	2	3	4	15.45	15	16	0	0	0	0	0	0	0	30.4348	69.5652	0	0	0
881	2016	4	2	3	5	15.5	16	16	0	0	0	0	0	0	0	69.697	24.2424	6.06061	0	0
882	2016	4	2	3	6	14.65	15	16	0	0	0	0	0	0	0	29.6296	70.3704	0	0	0
883	2016	4	2	3	7	14.25	14	14	0	0	0	0	0	0	0	28.5714	71.4286	0	0	0
884	2016	4	2	3	8	13.8	14	14	0	0	0	0	0	0	0	71.4286	28.5714	0	0	0
885	2016	4	2	3	9	13.45	13	14	0	0	0	0	0	0	0	44.4444	55.5556	0	0	0
886	2016	4	2	3	10	12.95	13	14	0	0	0	0	0	36.8421	0	26.3158	36.8421	0	0	0
887	2016	4	2	3	11	12.75	13	14	0	0	0	0	0	10.2564	0	64.1026	25.641	0	0	0
888	2016	4	2	3	12	12.45	12	12	0	0	0	0	0	90	0	0	10	0	0	0
889	2016	4	2	3	13	12.05	12	12	0	0	0	0	0	20.5128	0	61.5385	15.3846	2.5641	0	0
890	2016	4	2	3	14	10.85	11	12	0	0	0	0	0	80	0	20	0	0	0	0
891	2001	4	2	4	1	17.15	17	18	0	0	0	0	0	100	0	0	0	0	0	0
892	2001	4	2	4	2	17.05	17	18	0	0	0	0	0	100	0	0	0	0	0	0
893	2001	4	2	4	3	16.8	17	18	0	0	0	0	0	100	0	0	0	0	0	0
894	2001	4	2	4	4	16.55	17	18	0	0	0	0	0	100	0	0	0	0	0	0
895	2001	4	2	4	5	15.75	16	16	0	0	0	0	0	95	0	5	0	0	0	0
896	2001	4	2	4	6	16.35	16	16	0	0	0	0	0	100	0	0	0	0	0	0
897	2001	4	2	4	7	16.45	16	16	0	0	0	0	0	95	5	0	0	0	0	0
898	2001	4	2	4	8	16.05	16	16	0	0	0	0	0	100	0	0	0	0	0	0
899	2001	4	2	4	9	16.2	16	16	0	0	0	0	0	100	0	0	0	0	0	0
900	2001	4	2	4	10	16.05	16	16	0	0	0	0	0	100	0	0	0	0	0	0
901	2001	4	2	4	11	15.75	16	16	0	0	0	0	0	100	0	0	0	0	0	0
902	2001	4	2	4	12	14.4	14	14	0	0	0	0	0	90	10	0	0	0	0	0
903	2001	4	2	4	13	13.1	13	14	0	0	0	0	0	70	30	0	0	0	0	0
904	2016	4	2	4	8	18.45	18	18	0	0	0	0	0	90	0	0	10	0	0	0
905	2016	4	2	4	9	18.3	18	18	0	0	0	0	0	100	0	0	0	0	0	0
906	2016	4	2	4	10	17.3	17	18	0	0	0	0	0	20	70	0	10	0	0	0
907	2016	4	2	4	11	17.2	17	18	0	0	0	0	0	100	0	0	0	0	0	0
908	2016	4	2	4	12	16.95	17	18	0	0	0	0	0	100	0	0	0	0	0	0
909	2016	4	2	4	13	16.45	16	16	0	0	0	0	0	100	0	0	0	0	0	0
910	2016	4	2	4	14	15.95	16	16	0	0	0	0	0	100	0	0	0	0	0	0
911	2016	4	2	4	15	16	16	16	0	0	0	0	0	100	0	0	0	0	0	0
912	2016	4	2	4	16	15.6	16	16	0	0	0	0	0	90	10	0	0	0	0	0
913	2016	4	2	4	17	14	14	14	0	0	0	0	0	50	50	0	0	0	0	0
914	2016	4	2	4	18	13.75	14	14	0	0	0	0	0	50	50	0	0	0	0	0
915	2016	4	2	4	19	12.75	13	14	0	0	0	0	0	100	0	0	0	0	0	0
916	2016	4	2	4	20	12.15	12	12	0	0	0	0	0	100	0	0	0	0	0	0
917	2001	4	3	1	1	12.45	12	12	0	0	0	0	0	87.5	0	12.5	0	0	0	0
918	2001	4	3	1	2	12.4	12	12	0	0	0	0	0	97.5	0	2.5	0	0	0	0
919	2001	4	3	1	3	12.2	12	12	0	0	0	0	0	95	0	5	0	0	0	0
920	2001	4	3	1	4	11.6	12	12	0	0	0	0	0	80	20	0	0	0	0	0
921	2001	4	3	1	5	11.2	11	12	0	0	0	0	0	72.5	15	10	2.5	0	0	0
922	2001	4	3	1	6	11.15	11	12	0	0	0	0	0	100	0	0	0	0	0	0
923	2001	4	3	1	7	11.8	12	12	0	0	0	0	0	100	0	0	0	0	0	0
924	2001	4	3	1	8	10.9	11	12	0	0	0	0	0	100	0	0	0	0	0	0
925	2001	4	3	1	9	10.75	11	12	0	0	0	0	0	100	0	0	0	0	0	0
926	2001	4	3	1	10	10.3	10	10	0	0	0	0	0	95	0	5	0	0	0	0
927	2001	4	3	1	11	10.35	10	10	0	0	0	0	0	100	0	0	0	0	0	0
928	2001	4	3	1	12	11.4	11	12	0	0	0	0	0	72.5	27.5	0	0	0	0	0
929	2001	4	3	1	13	11.6	12	12	0	0	0	0	0	100	0	0	0	0	0	0
930	2001	4	3	1	14	10.95	11	12	0	0	0	0.5	0	95	0	2.5	0	2.5	0	0
931	2001	4	3	1	15	10.6	11	12	0	0	0	0	0	100	0	0	0	0	0	0
932	2001	4	3	1	16	9.8	10	10	0	0	0	0	0	100	0	0	0	0	0	0
933	2016	4	3	1	5	12.2	12	12	0	0	0	0	0	100	0	0	0	0	0	0
934	2016	4	3	1	6	12.3	12	12	0	0	0	0	0	100	0	0	0	0	0	0
935	2016	4	3	1	7	12.6	13	14	0	0	0	0	0	100	0	0	0	0	0	0
936	2016	4	3	1	8	13.1	13	14	0	0	0	0	0	100	0	0	0	0	0	0
937	2016	4	3	1	9	13.15	13	14	0	0	0	0	0	100	0	0	0	0	0	0
938	2016	4	3	1	10	13.2	13	14	0	0	0	0	0	100	0	0	0	0	0	0
939	2016	4	3	1	11	13	13	14	0	0	0.5	0	0	100	0	0	0	0	0	0
940	2016	4	3	1	12	12.15	12	12	0	0	0	0	0	100	0	0	0	0	0	0
941	2016	4	3	1	13	12.15	12	12	0	0	0	0	0	100	0	0	0	0	0	0
942	2016	4	3	1	14	12	12	12	0	0	0	0	0	100	0	0	0	0	0	0
943	2016	4	3	1	15	11.35	11	12	0	0	0	0	0	100	0	0	0	0	0	0
944	2016	4	3	1	16	11.15	11	12	0	0	0	0	0	100	0	0	0	0	0	0
945	2016	4	3	1	17	10.7	11	12	0	0	0	0	0	100	0	0	0	0	0	0
946	2016	4	3	1	18	10.5	11	12	0	0	0	0	0	100	0	0	0	0	0	0
947	2016	4	3	1	19	10.3	10	10	0	0	0	0	0	100	0	0	0	0	0	0
948	2016	4	3	1	20	10.15	10	10	0	0	0	0	0	100	0	0	0	0	0	0
949	2001	4	3	2	1	14.15	14	14	0	0	1.57895	0	0	0	0	0	92.1053	5.26316	2.63158	0
950	2001	4	3	2	2	14.25	14	14	0	0	0.540541	0	0	0	0	0	97.2973	0	2.7027	0
951	2001	4	3	2	3	14.15	14	14	0	0	0	0	0	0	0	0	97.4359	0	2.5641	0
952	2001	4	3	2	4	13.8	14	14	0	0	0	0	0	0	0	20.5128	76.9231	0	2.5641	0
953	2001	4	3	2	5	13.55	14	14	0	0	0	0	0	0	0	0	97.3684	0	2.63158	0
954	2001	4	3	2	6	13.5	14	14	0	0	0	0.512821	0	0	0	25.641	71.7949	0	2.5641	0
955	2001	4	3	2	7	13.05	13	14	0	0	0	0	0	0	0	0	94.7368	0	5.26316	0
956	2001	4	3	2	8	13	13	14	0	2	0	0	0	0	0	30	65	0	5	0
957	2016	4	3	2	1	11.5	12	12	0	1	0	0	2.5	30	0	45	15	10	0	0
958	2016	4	3	2	2	11.3	11	12	1.5	3.5	0	0	0	0	0	25	75	0	0	0
959	2016	4	3	2	3	11.05	11	12	0.5	0	0	0	0	0	0	25	70	5	0	0
960	2016	4	3	2	4	11	11	12	0	0.5	0	0	0	25	0	25	50	0	0	0
961	2016	4	3	2	5	10.55	11	12	0	0	0	0	0	100	0	0	0	0	0	0
962	2016	4	3	2	6	10.35	10	10	1	0.5	0	0	0	45	0	0	55	0	0	0
963	2016	4	3	2	7	10.75	11	12	2.5	0	0	0	7.5	25	0	50	25	0	0	0
964	2016	4	3	2	8	10.7	11	12	0	0	0	0	0	55	0	20	25	0	0	0
965	2001	4	3	3	1	15.35	15	16	0	0	0	0	0	97.5	0	0	2.5	0	0	0
966	2001	4	3	3	2	16.65	17	18	0	0	0	0	0	95	5	0	0	0	0	0
967	2001	4	3	3	3	17.75	18	18	0	0	0	0	0	60	20	10	10	0	0	0
968	2001	4	3	3	4	17.8	18	18	0	0	0	0	0	95	5	0	0	0	0	0
969	2001	4	3	3	5	17.65	18	18	1.62162	0	0	0	0	5.40541	91.8919	0	0	0	0	0
970	2001	4	3	3	6	17.45	17	18	2.05128	2.05128	0	0	0	0	82.0513	15.3846	0	0	0	0
971	2001	4	3	3	7	16.2	16	16	3.07692	0	0	0	0	0	94.8718	5.12821	0	0	0	0
972	2001	4	3	3	8	16.5	17	18	2.5	2.5	0	0	0	2.5	47.5	50	0	0	0	0
973	2001	4	3	3	9	16	16	16	8	0	0	0	0	0	0	100	0	0	0	0
974	2001	4	3	3	10	14.8	15	16	3	1	0	0	0	80	0	0	20	0	0	0
975	2001	4	3	3	11	14.5	15	16	0	0	0	0	0	0	100	0	0	0	0	0
976	2016	4	3	3	5	17.35	17	18	4.5	0.5	0	0	30	0	62.5	7.5	20	10	0	0
977	2016	4	3	3	6	17.85	18	18	2.5	0.5	0	0	17.5	50	0	50	0	0	0	0
978	2016	4	3	3	7	17.65	18	18	0	0	0	0	0	100	0	0	0	0	0	0
979	2016	4	3	3	8	16.7	17	18	0	0	0	0	0	100	0	0	0	0	0	0
980	2016	4	3	3	9	16.35	16	16	0	0	0	0	0	100	0	0	0	0	0	0
981	2016	4	3	3	10	16.3	16	16	0	0	0	0	0	100	0	0	0	0	0	0
982	2016	4	3	3	11	15.85	16	16	0	0	0	0	0	100	0	0	0	0	0	0
983	2016	4	3	3	12	15.4	15	16	0	0	0	0	0	100	0	0	0	0	0	0
984	2016	4	3	3	13	14.95	15	16	0	0	0	0	0	75	0	25	0	0	0	0
985	2016	4	3	3	14	14.65	15	16	3	0	0	0	15	50	50	0	0	0	0	0
986	2016	4	3	3	15	11.85	12	12	3.5	0	0	0	7.5	70	30	0	0	0	0	0
987	2001	4	3	4	1	17.35	17	18	0	0	0	0	0	50	50	0	0	0	0	0
988	2001	4	3	4	2	17.35	17	18	0	0	0	0	0	65	35	0	0	0	0	0
989	2001	4	3	4	3	16.8	17	18	0	0	0	0	0	65	35	0	0	0	0	0
990	2001	4	3	4	4	15.05	15	16	0	0	0	0	0	57.5	42.5	0	0	0	0	0
991	2001	4	3	4	5	15.55	16	16	0	0	0	0	0	100	0	0	0	0	0	0
992	2001	4	3	4	6	15.85	16	16	0	0	0	0	0	65	35	0	0	0	0	0
993	2001	4	3	4	7	16.05	16	16	0	0	0	0	0	65	35	0	0	0	0	0
994	2001	4	3	4	8	15.8	16	16	0	0	0	0	0	100	0	0	0	0	0	0
995	2001	4	3	4	9	16.3	16	16	0	0	0	0	0	100	0	0	0	0	0	0
996	2016	4	3	4	8	17.55	18	18	0	0	0	0	0	100	0	0	0	0	0	0
997	2016	4	3	4	9	16.95	17	18	0	0	0	0	0	100	0	0	0	0	0	0
998	2016	4	3	4	10	16.55	17	18	0	0	0	0	0	100	0	0	0	0	0	0
999	2016	4	3	4	11	16.2	16	16	0	0	0	0	0	100	0	0	0	0	0	0
1000	2016	4	3	4	12	15.45	15	16	0	0	0	0	0	100	0	0	0	0	0	0
1001	2016	4	3	4	13	15.75	16	16	0	0	0	0	0	100	0	0	0	0	0	0
1002	2016	4	3	4	14	15.9	16	16	0	0	0	0	0	27.7778	0	36.1111	36.1111	0	0	0
1003	2016	4	3	4	15	15.75	16	16	0	1.25	0	0	0	0	0	46.875	46.875	6.25	0	0
1004	2016	4	3	4	16	15.95	16	16	0.5	2.5	0.5	0	2.5	90	0	10	0	0	0	0
1005	2001	5	1	1	1	16.3	16	16	0	0	0.512821	0	0	100	0	0	0	0	0	0
1006	2001	5	1	1	2	16.55	17	18	0	0	1.05263	0	0	100	0	0	0	0	0	0
1007	2001	5	1	1	3	16.75	17	18	0	0	1.11111	0	0	61.1111	0	16.6667	22.2222	0	0	0
1008	2001	5	1	1	4	16.5	17	18	0	0	0.8	0	0	16	0	68	16	0	0	0
1009	2001	5	1	1	5	15.9	16	16	0	0	0	0	0	50	37.5	8.33333	4.16667	0	0	0
1010	2001	5	1	1	6	15.65	16	16	0	0	0	0	0	100	0	0	0	0	0	0
1011	2001	5	1	1	7	15.7	16	16	0	0	0	0	0	53.5714	0	46.4286	0	0	0	0
1012	2001	5	1	1	8	14.65	15	16	0	0	0	0	0	61.5385	0	30.7692	7.69231	0	0	0
1013	2001	5	1	1	9	14.15	14	14	0	0	0	0	0	0	0	44.1176	55.8824	0	0	0
1014	2001	5	1	1	10	13.7	14	14	0	0	0	0	0	20	0	40	40	0	0	0
1015	2016	5	1	1	3	15.95	16	16	0	0	0	0	0	100	0	0	0	0	0	0
1016	2016	5	1	1	4	15.75	16	16	0	0	0	0	0	100	0	0	0	0	0	0
1017	2016	5	1	1	5	15.5	16	16	0	0	0	0	0	11.1111	88.8889	0	0	0	0	0
1018	2016	5	1	1	6	14.8	15	16	0	0	0	0	0	10	90	0	0	0	0	0
1019	2016	5	1	1	7	15.15	15	16	0	0	0	0	0	24.3243	37.8378	32.4324	5.40541	0	0	0
1020	2016	5	1	1	8	15.05	15	16	0	0	0	0	0	100	0	0	0	0	0	0
1021	2016	5	1	1	9	15.1	15	16	0	0	0	0	0	100	0	0	0	0	0	0
1022	2016	5	1	1	10	14.7	15	16	0	0	0	0	0	100	0	0	0	0	0	0
1023	2016	5	1	1	11	14.4	14	14	0	0	0	0	0	88.8889	11.1111	0	0	0	0	0
1024	2016	5	1	1	12	13.5	14	14	0	0	0	0	0	25	37.5	37.5	0	0	0	0
1025	2001	5	1	2	1	15.15	15	16	0	0	0.5	0	0	80	10	10	0	0	0	0
1026	2001	5	1	2	2	15.3	15	16	0	0	0	0	0	100	0	0	0	0	0	0
1027	2001	5	1	2	3	14.65	15	16	0	0	0	0	0	100	0	0	0	0	0	0
1028	2001	5	1	2	4	14.1	14	14	0	0	0	0	0	100	0	0	0	0	0	0
1029	2001	5	1	2	5	13.5	14	14	0	0	0	0	0	82.0513	0	7.69231	10.2564	0	0	0
1030	2001	5	1	2	6	14.2	14	14	1	0	0.5	0	0	45	0	20	15	20	0	0
1031	2001	5	1	2	7	13.25	13	14	0	0	0	0	0	51.2821	0	0	46.1538	2.5641	0	0
1032	2001	5	1	2	8	12.6	13	14	0	0	0	0	0	20	0	40	30	10	0	0
1033	2001	5	1	2	9	12.85	13	14	0	0	0	0.5	0	0	0	35	60	5	0	0
1034	2001	5	1	2	10	12.6	13	14	0	0	0	0	0	0	0	50	40	10	0	0
1035	2001	5	1	2	11	12	12	12	0	0	0	0	0	40	0	40	20	0	0	0
1036	2016	5	1	2	1	13.6	14	14	0	0	0	0	0	50	0	20	27.5	0	2.5	0
1037	2016	5	1	2	2	13.45	13	14	0	0	0	0	0	84	0	16	0	0	0	0
1038	2016	5	1	2	3	13.75	14	14	0	0	0	0	0	45.9459	0	21.6216	32.4324	0	0	0
1039	2016	5	1	2	4	13.15	13	14	0	0	0	0	0	30.7692	25.641	25.641	17.9487	0	0	0
1040	2016	5	1	2	5	12.8	13	14	0	0	0	0	0	20	20	35	25	0	0	0
1041	2016	5	1	2	6	12.35	12	12	0	0	0	0	0	0	45	25	25	5	0	0
1042	2016	5	1	2	7	12.05	12	12	0	0	0	0	0	37.5	12.5	20	20	10	0	0
1043	2016	5	1	2	8	11.35	11	12	0	0	0	0	0	10	25	25	35	2.5	2.5	0
1044	2016	5	1	2	9	11.35	11	12	0	0	0	0	0	5	22.5	37.5	30	5	0	0
1045	2016	5	1	2	10	10.2	10	10	0	0	0	0	0	25	45	0	27.5	2.5	0	0
1046	2016	5	1	2	11	10	10	10	0.5	0	0	0	0	30	0	20	45	2.5	2.5	0
1047	2001	5	1	3	1	15.55	16	16	0	0	2	0	0	85	0	15	0	0	0	0
1048	2001	5	1	3	2	15.2	15	16	0	0	0	0	0	100	0	0	0	0	0	0
1049	2001	5	1	3	3	15.95	16	16	0	0	0	0	0	100	0	0	0	0	0	0
1050	2001	5	1	3	4	15.6	16	16	0	0	0.5	0	0	95	0	0	5	0	0	0
1051	2001	5	1	3	5	15.25	15	16	0	0	0	0	0	100	0	0	0	0	0	0
1052	2001	5	1	3	6	15.8	16	16	0	0	0	0	0	100	0	0	0	0	0	0
1053	2001	5	1	3	7	14.5	15	16	0	0	0	0	0	95	0	2.5	2.5	0	0	0
1054	2001	5	1	3	8	13.55	14	14	0	0	0	0	0	95	0	0	0	5	0	0
1055	2001	5	1	3	9	12.5	13	14	0	0	0	0	0	100	0	0	0	0	0	0
1056	2001	5	1	3	10	12.2	12	12	0	0	0	0	0	100	0	0	0	0	0	0
1057	2001	5	1	3	11	12.1	12	12	0	0	1	0	0	100	0	0	0	0	0	0
1058	2001	5	1	3	12	12.3	12	12	0	0	0	0	0	100	0	0	0	0	0	0
1059	2001	5	1	3	13	10.9	11	12	0	0	0	0	0	100	0	0	0	0	0	0
1060	2001	5	1	3	14	10.9	11	12	0	0	0	0	0	100	0	0	0	0	0	0
1061	2001	5	1	3	15	10.2	10	10	0	0	0	0	0	100	0	0	0	0	0	0
1062	2001	5	1	3	16	9.1	9	10	0	0	1	0	0	100	0	0	0	0	0	0
1063	2016	5	1	3	1	16.8	17	18	0	0	0	0	0	95	5	0	0	0	0	0
1064	2016	5	1	3	2	14.75	15	16	0	0	0	0	0	100	0	0	0	0	0	0
1065	2016	5	1	3	3	14.4	14	14	0	0	0	0	0	90	0	0	10	0	0	0
1066	2016	5	1	3	4	14.25	14	14	0	0	0	0	0	100	0	0	0	0	0	0
1067	2016	5	1	3	5	14.3	14	14	0	0	0	0	0	95	5	0	0	0	0	0
1068	2016	5	1	3	6	14.35	14	14	0	0	0	0	0	100	0	0	0	0	0	0
1069	2016	5	1	3	7	13.95	14	14	0	0	0	0	0	95	5	0	0	0	0	0
1070	2016	5	1	3	8	13.8	14	14	0	0	0	0	0	100	0	0	0	0	0	0
1071	2016	5	1	3	9	13.2	13	14	0	0	0	0	0	100	0	0	0	0	0	0
1072	2016	5	1	3	10	12.1	12	12	0	0	0	0	0	100	0	0	0	0	0	0
1073	2016	5	1	3	11	11.45	11	12	0	0	0	0	0	100	0	0	0	0	0	0
1074	2016	5	1	3	12	10.85	11	12	0	0	0	0	0	100	0	0	0	0	0	0
1075	2016	5	1	3	13	10.6	11	12	3	0	0	0	20	70	30	0	0	0	0	0
1076	2016	5	1	3	14	10.4	10	10	0	0	0	0	0	75	25	0	0	0	0	0
1077	2016	5	1	3	15	10	10	10	0	0	0	0	0	100	0	0	0	0	0	0
1078	2016	5	1	3	16	9.8	10	10	0	0	0	0	0	100	0	0	0	0	0	0
1079	2001	5	1	4	1	10	10	10	0	0	0.5	0	0	100	0	0	0	0	0	0
1080	2001	5	1	4	2	10.45	10	10	0	0	0	0	0	95	0	0	5	0	0	0
1081	2001	5	1	4	3	12.45	12	12	0	0	0	0	0	73.6842	0	21.0526	5.26316	0	0	0
1082	2001	5	1	4	4	11.9	12	12	0	0	0	0	0	61.1111	0	27.7778	11.1111	0	0	0
1083	2001	5	1	4	5	12.1	12	12	0	0	0	0	0	0	0	75	15	0	0	10
1084	2001	5	1	4	6	11.5	12	12	0	0	0	0	0	0	0	94.7368	0	5.26316	0	0
1085	2001	5	1	4	7	10.35	10	10	0	0	0	0	0	0	0	68.4211	31.5789	0	0	0
1086	2001	5	1	4	8	10.45	10	10	0	0	0	0	0	0	10.5263	63.1579	21.0526	5.26316	0	0
1087	2001	5	1	4	9	10.4	10	10	0	0	0	0	0	15	20	30	25	10	0	0
1088	2001	5	1	4	10	8.75	9	10	0	0	0	0	0	10	30	20	30	10	0	0
1089	2001	5	1	4	11	8.35	8	8	0	0	0	0	0	10	40	45	5	0	0	0
1090	2001	5	1	4	12	7.85	8	8	0	0	0	0	0	0	40	40	15	5	0	0
1091	2001	5	1	4	13	7.4	7	8	0	0	0.526316	0	0	5.26316	47.3684	47.3684	0	0	0	0
1092	2001	5	1	4	14	7	7	8	0	0	0.5	0	0	5	45	25	25	0	0	0
1093	2001	5	1	4	15	6.2	6	6	0	0	0	0	0	12.5	37.5	25	25	0	0	0
1094	2001	5	1	4	16	6.1	6	6	0	0	0	0	0	5	45	40	10	0	0	0
1095	2016	5	1	4	5	10.45	10	10	0	0	0	0	0	95	5	0	0	0	0	0
1096	2016	5	1	4	6	10.65	11	12	0	0	0	0	0	100	0	0	0	0	0	0
1097	2016	5	1	4	7	10.35	10	10	0	0	0	0	0	95	5	0	0	0	0	0
1098	2016	5	1	4	8	10.3	10	10	0	0	0	0	0	90	10	0	0	0	0	0
1099	2016	5	1	4	9	11.15	11	12	0	0	0	0	0	95	5	0	0	0	0	0
1100	2016	5	1	4	10	11.35	11	12	0	0	0	0	0	43.2432	43.2432	13.5135	0	0	0	0
1101	2016	5	1	4	11	11.35	11	12	0	0	0	0	0	25.641	28.2051	46.1538	0	0	0	0
1102	2016	5	1	4	12	11.25	11	12	0	0	0	0	0	50	50	0	0	0	0	0
1103	2016	5	1	4	13	11.05	11	12	0	0	0	0	0	50	40	7.5	0	2.5	0	0
1104	2016	5	1	4	14	10.55	11	12	0	0	0	0	0	100	0	0	0	0	0	0
1105	2016	5	1	4	15	9.75	10	10	0	0	0	0	0	100	0	0	0	0	0	0
1106	2016	5	1	4	16	8	8	8	0	0	0	0	0	90	5	0	5	0	0	0
1107	2016	5	1	4	17	7.3	7	8	0	0	0	0	0	28.2051	71.7949	0	0	0	0	0
1108	2016	5	1	4	18	7.5	8	8	0	0	0	0	0	0	100	0	0	0	0	0
1109	2016	5	1	4	19	7.8	8	8	0	0	0	0	0	0	100	0	0	0	0	0
1110	2016	5	1	4	20	7.2	7	8	0	0	0	0	0	90	10	0	0	0	0	0
1111	2001	5	2	1	1	16.75	17	18	0	0	1.53846	0	0	64.1026	2.5641	0	30.7692	2.5641	0	0
1112	2001	5	2	1	2	16.05	16	16	0	0	0.512821	0	0	82.0513	0	12.8205	2.5641	2.5641	0	0
1113	2001	5	2	1	3	16.6	17	18	0	0	0.5	0	0	82.5	0	12.5	0	0	5	0
1114	2001	5	2	1	4	16.25	16	16	0	0	0.540541	0	0	72.973	13.5135	0	0	5.40541	8.10811	0
1115	2001	5	2	1	5	15.4	15	16	0	0	0	0	0	57.5	10	15	15	2.5	0	0
1116	2001	5	2	1	6	14.6	15	16	0	0	0.5	0	0	97.5	0	0	0	2.5	0	0
1117	2001	5	2	1	7	14.2	14	14	0	0	0.5	0	0	95	0	0	5	0	0	0
1118	2001	5	2	1	8	13.8	14	14	0	0	0	0	0	95	0	0	5	0	0	0
1119	2001	5	2	1	9	12.8	13	14	0	0	0.5	0	0	92.5	0	5	2.5	0	0	0
1120	2001	5	2	1	10	12.4	12	12	0	0	0	0	0	95	0	0	0	5	0	0
1121	2016	5	2	1	1	15.75	16	16	0	0	0	0	0	0	25	45	25	0	5	0
1122	2016	5	2	1	2	14.75	15	16	0	0	0	0	0	25.641	0	41.0256	30.7692	0	2.5641	0
1123	2016	5	2	1	3	14.35	14	14	0	0	0	0	0	100	0	0	0	0	0	0
1124	2016	5	2	1	4	14.1	14	14	0	0	0	0	0	50	25	25	0	0	0	0
1125	2016	5	2	1	5	13.2	13	14	0	0	0	0	0	90	10	0	0	0	0	0
1126	2016	5	2	1	6	12.75	13	14	0	0	0	0	0	80	20	0	0	0	0	0
1127	2016	5	2	1	7	12.6	13	14	0	0	0	0	0	70	30	0	0	0	0	0
1128	2016	5	2	1	8	13.2	13	14	0	0	0	0	0	100	0	0	0	0	0	0
1129	2016	5	2	1	9	12.85	13	14	0	0	0	0	0	100	0	0	0	0	0	0
1130	2016	5	2	1	10	11.2	11	12	0	0	0	0	0	100	0	0	0	0	0	0
1131	2001	5	2	2	1	16.3	16	16	0	0	0	0	0	0	0	25	75	0	0	0
1132	2001	5	2	2	2	15.4	15	16	0	0	0	0	0	0	0	33.3333	55.5556	11.1111	0	0
1133	2001	5	2	2	3	14.3	14	14	0	0	0	0	0	0	0	23.6842	71.0526	5.26316	0	0
1134	2001	5	2	2	4	14.3	14	14	0	0	0	0	0	26.3158	0	31.5789	42.1053	0	0	0
1135	2001	5	2	2	5	14.1	14	14	0	0	0	0	0	44.4444	11.1111	38.8889	5.55556	0	0	0
1136	2001	5	2	2	6	12.5	13	14	0	0	0.555556	0	0	91.6667	0	0	8.33333	0	0	0
1137	2001	5	2	2	7	12.1	12	12	0	0	0.526316	0	0	89.4737	0	0	10.5263	0	0	0
1138	2001	5	2	2	8	12	12	12	0	0	0	0	0	95	5	0	0	0	0	0
1139	2001	5	2	2	9	10.3	10	10	0	0	0	0	0	0	76.3158	23.6842	0	0	0	0
1140	2016	5	2	2	5	16.95	17	18	0	0	0	0	0	0	50	38.8889	11.1111	0	0	0
1141	2016	5	2	2	6	15.8	16	16	0	0	0	0	0	0	21.6216	75.6757	2.7027	0	0	0
1142	2016	5	2	2	7	15.2	15	16	0	0	0	0	0	42.1053	5.26316	47.3684	5.26316	0	0	0
1143	2016	5	2	2	8	14.85	15	16	0	0	0	0	0	78.9474	0	21.0526	0	0	0	0
1144	2016	5	2	2	9	14.75	15	16	0	0	0	0	0	100	0	0	0	0	0	0
1145	2016	5	2	2	10	13.95	14	14	0	0	0	0	0	89.4737	0	10.5263	0	0	0	0
1146	2016	5	2	2	11	13.5	14	14	0	0	0	0	0	78.9474	15.7895	5.26316	0	0	0	0
1147	2016	5	2	2	12	12.05	12	12	0	0	0	0	0	13.5135	86.4865	0	0	0	0	0
1148	2016	5	2	2	13	11.15	11	12	0	0	0	0	0	50	50	0	0	0	0	0
1149	2001	5	2	3	1	16.9	17	18	4.5	2	0	0	0	0	15	55	30	0	0	0
1150	2001	5	2	3	2	16.05	16	16	0	2	3	0	0	0	0	67.5	32.5	2.5	0	0
1151	2001	5	2	3	3	16.35	16	16	1.5	0	1	0	0	0	0	65	30	5	0	0
1152	2001	5	2	3	4	15.95	16	16	1	3.5	2	0	0	0	0	65	27.5	7.5	0	0
1153	2001	5	2	3	5	15.85	16	16	2.5	3.5	1	0	0	0	0	30	60	10	0	0
1154	2001	5	2	3	6	15.7	16	16	3	3.5	1	0	0	0	0	62.5	35	2.5	0	0
1155	2016	5	2	3	11	16.85	17	18	10	0.5	0	0	60	10	0	67.5	22.5	0	0	0
1156	2016	5	2	3	12	16.15	16	16	5	0	0	0	37.5	35	25	25	15	0	0	0
1157	2016	5	2	3	13	15.6	16	16	0.5	0	0	0	17.5	60	40	0	0	0	0	0
1158	2016	5	2	3	14	15.2	15	16	0	0	0	0	0	100	0	0	0	0	0	0
1159	2016	5	2	3	15	15.2	15	16	0	0	0	0	0	80	0	0	20	0	0	0
1160	2016	5	2	3	16	14.65	15	16	0	0	0	0	0	100	0	0	0	0	0	0
1161	2001	5	2	4	1	16	16	16	0	0.5	0	0	0	0	0	40	50	10	0	0
1162	2001	5	2	4	2	15.1	15	16	3.5	1	0	0	0	10	0	85	0	5	0	0
1163	2001	5	2	4	3	14.2	14	14	6.15385	0.512821	0	0	2.5641	0	0	92.3077	5.12821	2.5641	0	0
1164	2001	5	2	4	4	13.3	13	14	8.5	1	0	0.5	2.5	0	40	55	2.5	2.5	0	0
1165	2001	5	2	4	5	11.4	11	12	9	1.5	0	0	7.5	0	50	35	10	5	0	0
1166	2016	5	2	4	14	17.4	17	18	1	0	0	0	0	60	0	40	0	0	0	0
1167	2016	5	2	4	15	16.55	17	18	10	0	0	0	47.5	50	35	15	0	0	0	0
1168	2016	5	2	4	16	13.05	13	14	5.5	0	0	0	37.5	50	40	10	0	0	0	0
1169	2016	5	2	4	17	13.2	13	14	5	0	0	0	7.5	65	35	0	0	0	0	0
1170	2016	5	2	4	18	12.3	12	12	0	0	0	0	0	100	0	0	0	0	0	0
1171	2001	5	3	1	1	16.55	17	18	0	0	0	0	0	0	31.8182	54.5455	13.6364	0	0	0
1172	2001	5	3	1	2	17.65	18	18	0	0	0	0	0	0	81.8182	6.06061	12.1212	0	0	0
1173	2001	5	3	1	3	16.3	16	16	0	0	0	0	0	77.2727	18.1818	0	4.54545	0	0	0
1174	2001	5	3	1	4	15.1	15	16	0	1	0	0	0	42.5	52.5	0	2.5	2.5	0	0
1175	2001	5	3	1	5	16	16	16	0	0.571429	0	0	0	8.57143	5.71429	48.5714	37.1429	0	0	0
1176	2001	5	3	1	6	15.45	15	16	0	0	0	0	0	52.9412	47.0588	0	0	0	0	0
1177	2001	5	3	1	7	14.05	14	14	0	0	0	0	0	37.5	62.5	0	0	0	0	0
1178	2001	5	3	1	8	12.5	13	14	0	0	0	0	0	60	40	0	0	0	0	0
1179	2016	5	3	1	6	16.9	17	18	1.5	0.5	0	0	22.5	50	50	0	0	0	0	0
1180	2016	5	3	1	7	13.1	13	14	0	0	0	0	0	100	0	0	0	0	0	0
1181	2016	5	3	1	8	13.9	14	14	0	0	0	0	0	26.3158	73.6842	0	0	0	0	0
1182	2016	5	3	1	9	14.85	15	16	0	0	0	0	0	0	60	0	40	0	0	0
1183	2016	5	3	1	10	15.4	15	16	0	0	0	0	0	0	0	100	0	0	0	0
1184	2016	5	3	1	11	15.15	15	16	0	0	0	0	0	0	100	0	0	0	0	0
1185	2016	5	3	1	12	14.05	14	14	0	0	0	0	0	0	45.7143	54.2857	0	0	0	0
1186	2016	5	3	1	13	13.5	14	14	2.5	0	0	0	25	0	50	50	0	0	0	0
1187	2001	5	3	2	1	15.85	16	16	0	0	0	0	0	100	0	0	0	0	0	0
1188	2001	5	3	2	2	15.25	15	16	0	0	0	0	0	85	0	15	0	0	0	0
1189	2001	5	3	2	3	14.05	14	14	0	0	0	0	0	40	0	60	0	0	0	0
1190	2001	5	3	2	4	13.2	13	14	0	0	0	0	0	67.5	0	30	2.5	0	0	0
1191	2001	5	3	2	5	12.65	13	14	1.5	0	0	0	0	85	0	15	0	0	0	0
1192	2001	5	3	2	6	11.05	11	12	0.5	0	0	0	0	5	25	70	0	0	0	0
1193	2001	5	3	2	7	11.6	12	12	6	0	0	0	5	0	50	50	0	0	0	0
1194	2001	5	3	2	8	9.5	10	10	2	0	0	0	0	0	50	50	0	0	0	0
1195	2016	5	3	2	11	15.9	16	16	0	0	0	0	2.5	85	0	15	0	0	0	0
1196	2016	5	3	2	12	14.05	14	14	2.5	0	0	0	16	90	0	0	10	0	0	0
1197	2016	5	3	2	13	13.35	13	14	6	0	0	0	42.5	75	0	25	0	0	0	0
1198	2016	5	3	2	14	12.85	13	14	9.5	0	0	0	40	10	0	80	10	0	0	0
1199	2016	5	3	2	15	11.9	12	12	3.5	0	0	0	47.5	75	0	25	0	0	0	0
1200	2016	5	3	2	16	10.55	11	12	5.5	0	0	0	67.5	40	25	35	0	0	0	0
1201	2016	5	3	2	17	9.55	10	10	11.5	0.5	0	0	72.5	0	20	80	0	0	0	0
1202	2016	5	3	2	18	8.85	9	10	8.5	0	0	0	45	0	90	10	0	0	0	0
1203	2001	5	3	3	1	16	16	16	0	0	0	0	0	0	90	5	5	0	0	0
1204	2001	5	3	3	2	14.65	15	16	0	0	0	0	0	55	0	35	10	0	0	0
1205	2001	5	3	3	3	15.15	15	16	0	0	0	0	0	0	0	92.3077	2.5641	5.12821	0	0
1206	2001	5	3	3	4	14.35	14	14	0	0	0	0	0	23.0769	25.641	43.5897	5.12821	2.5641	0	0
1207	2001	5	3	3	5	14.6	15	16	0	0	1.14286	0	0	45.7143	11.4286	11.4286	31.4286	0	0	0
1208	2001	5	3	3	6	12.8	13	14	0	0	0	0	0	15.7895	73.6842	2.63158	7.89474	0	0	0
1209	2016	5	3	3	5	17.75	18	18	2	0	0	0	55	0	50	50	0	0	0	0
1210	2016	5	3	3	6	17.5	18	18	0	0	0	0	0	100	0	0	0	0	0	0
1211	2016	5	3	3	7	16.6	17	18	8.5	0	0	0	42.5	60	40	0	0	0	0	0
1212	2016	5	3	3	8	15.05	15	16	3.5	0	0	0	57.5	50	50	0	0	0	0	0
1213	2016	5	3	3	9	14	14	14	7	0	0	0	40	25	75	0	0	0	0	0
1214	2016	5	3	3	10	12.9	13	14	6	0	0	0	47.5	50	50	0	0	0	0	0
1215	2001	5	3	4	1	12.4	12	12	1.57895	0	0	0	5.26316	26.3158	73.6842	0	0	0	0	0
1216	2001	5	3	4	2	10.9	11	12	0	0	0	0	0	100	0	0	0	0	0	0
1217	2001	5	3	4	3	12	12	12	0	0	0	0	0	50	50	0	0	0	0	0
1218	2001	5	3	4	4	12.55	13	14	0	0	0	0	0	50	50	0	0	0	0	0
1219	2001	5	3	4	5	9.4	9	10	0	0	0	0	0	40	60	0	0	0	0	0
1220	2001	5	3	4	6	12	12	12	0	0	0	0	0	0	50	50	0	0	0	0
1221	2001	5	3	4	7	8.8	9	10	1	0	2	0	0	0	100	0	0	0	0	0
1222	2016	5	3	4	14	17.2	17	18	0	0	0	0	0	90	10	0	0	0	0	0
1223	2016	5	3	4	15	14.45	14	14	0	0	0	0	0	100	0	0	0	0	0	0
1224	2016	5	3	4	16	11.65	12	12	5	1	0	0	0	75	25	0	0	0	0	0
1225	2016	5	3	4	17	12.45	12	12	0	0	0	0	0	100	0	0	0	0	0	0
1226	2016	5	3	4	18	11.5	12	12	6.5	0	0	0	2.5	50	25	25	0	0	0	0
1227	2016	5	3	4	19	10.95	11	12	7	0	0	0	20	0	100	0	0	0	0	0
1228	2016	5	3	4	20	9.85	10	10	10	0	0	0	25	25	75	0	0	0	0	0
1229	2001	6	1	1	3	16.8	17	18	1	0	1	0	0	97.5	0	2.5	0	0	0	0
1230	2001	6	1	1	4	16	16	16	3	0	0	0	37.5	25	0	75	0	0	0	0
1231	2001	6	1	1	5	14.5	15	16	9	0.5	1	0	32.5	50	0	50	0	0	0	0
1232	2001	6	1	1	6	11.7	12	12	5	0	1.5	0.5	32.5	20	0	80	0	0	0	0
1233	2001	6	1	1	7	10.2	10	10	0	0	0	0	0	100	0	0	0	0	0	0
1234	2001	6	1	1	8	12	12	12	2.5	0	0	0	30	30	0	70	0	0	0	0
1235	2001	6	1	1	9	8.3	8	8	0	0	0	0	10	30	0	70	0	0	0	0
1236	2001	6	1	1	10	6.5	7	8	0	0	0.5	0	5	0	0	100	0	0	0	0
1237	2001	6	1	1	11	5.3	5	6	0	0	0	0	7.5	0	0	100	0	0	0	0
1238	2016	6	1	1	11	17.15	17	18	6.31579	0	0	0	97.3684	0	57.8947	0	31.5789	0	0	10.5263
1239	2016	6	1	1	12	15.85	16	16	9.5	0	0	0	95	0	50	20	20	10	0	0
1240	2016	6	1	1	13	13.1	13	14	5.5	0	0	0	80	0	100	0	0	0	0	0
1241	2016	6	1	1	14	10.85	11	12	0	0	0	0	0	100	0	0	0	0	0	0
1242	2016	6	1	1	15	10.45	10	10	8.5	0	0	0	57.5	0	90	0	10	0	0	0
1243	2016	6	1	1	16	10.3	10	10	10	0.5	0	0	42.5	0	90	10	0	0	0	0
1244	2016	6	1	1	17	9.6	10	10	9	0	0	0	85	0	65	35	0	0	0	0
1245	2016	6	1	1	18	8.6	9	10	7	0	0	0	55	0	100	0	0	0	0	0
1246	2016	6	1	1	19	6.9	7	8	5	0	0	0	37.5	0	100	0	0	0	0	0
1247	2001	6	1	2	1	17.75	18	18	12	0.5	0.5	0	45	0	0	100	0	0	0	0
1248	2001	6	1	2	2	17.05	17	18	4.5	1	0.5	0	10	10	0	90	0	0	0	0
1249	2001	6	1	2	3	15.1	15	16	1	0.5	1.5	0	0	75	0	25	0	0	0	0
1250	2001	6	1	2	4	13.5	14	14	0	0	4.5	0	0	75	0	25	0	0	0	0
1251	2001	6	1	2	5	11.5	12	12	6	0	2.5	0	0	50	0	50	0	0	0	0
1252	2001	6	1	2	6	13.5	14	14	1	0	1.5	0	0	25	0	75	0	0	0	0
1253	2016	6	1	2	14	17.25	17	18	0	0	0	0	5	100	0	0	0	0	0	0
1254	2016	6	1	2	15	15.95	16	16	5.5	1	0	0	17.5	70	30	0	0	0	0	0
1255	2016	6	1	2	16	15.05	15	16	0	0	0	0	2.5	100	0	0	0	0	0	0
1256	2016	6	1	2	17	12.85	13	14	2.5	0.5	0	0	5	50	50	0	0	0	0	0
1257	2016	6	1	2	18	12.8	13	14	9	0	0	0	27.5	5	95	0	0	0	0	0
1258	2016	6	1	2	19	12.45	12	12	0.5	0	0	0	5	45	55	0	0	0	0	0
1259	2001	6	1	3	1	17.65	18	18	0	0	0	0	0	0	0	50	50	0	0	0
1260	2001	6	1	3	2	18	18	18	0	0	0	0	0	0	0	54.8387	45.1613	0	0	0
1261	2001	6	1	3	3	16.8	17	18	0	0	0.526316	0	0	0	0	100	0	0	0	0
1262	2001	6	1	3	4	15	15	16	0	0	0	0	0	0	0	100	0	0	0	0
1263	2001	6	1	3	5	13.2	13	14	0	0	1.5	0	0	0	0	100	0	0	0	0
1264	2001	6	1	3	6	11.25	11	12	0	0	0	0	0	0	0	100	0	0	0	0
1265	2016	6	1	3	11	18	18	18	0	0	0	0	0	0	45.9459	43.2432	10.8108	0	0	0
1266	2016	6	1	3	12	16.85	17	18	0	0	0	0	0	0	90	5	5	0	0	0
1267	2016	6	1	3	13	15.05	15	16	0	0	0	0	0	0	100	0	0	0	0	0
1268	2016	6	1	3	14	13.35	13	14	2	0	2.5	0	12.5	0	100	0	0	0	0	0
1269	2016	6	1	3	15	11.35	11	12	2.5	0	1.5	0	42.5	0	90	10	0	0	0	0
1270	2016	6	1	3	16	10.6	11	12	2	0	0.5	0	20	0	90	10	0	0	0	0
1271	2001	6	1	4	1	16.75	17	18	0	0	0	0	0	100	0	0	0	0	0	0
1272	2001	6	1	4	2	15.85	16	16	3	0	2	0	2.5	45	40	5	10	0	0	0
1273	2001	6	1	4	3	15.1	15	16	2	0	3	0	2.5	0	0	100	0	0	0	0
1274	2001	6	1	4	4	13.15	13	14	1	1	3	0	0.5	0	0	100	0	0	0	0
1275	2001	6	1	4	5	10.35	10	10	2.5	0.5	0	0	0	0	50	50	0	0	0	0
1276	2001	6	1	4	6	9.95	10	10	8	0.5	0.5	0	12.5	0	25	75	0	0	0	0
1277	2001	6	1	4	7	8.95	9	10	0.5	0.5	0.5	0.5	0	50	0	50	0	0	0	0
1278	2001	6	1	4	8	7.55	8	8	0	0	0	0	0	100	0	0	0	0	0	0
1279	2001	6	1	4	9	5.85	6	6	0	0	0	0	0	100	0	0	0	0	0	0
1280	2016	6	1	4	11	16.25	16	16	1.66667	0	0	0	12.5	66.6667	33.3333	0	0	0	0	0
1281	2016	6	1	4	12	14.65	15	16	0	0	1	0	0	90	10	0	0	0	0	0
1282	2016	6	1	4	13	14.35	14	14	0	0	0	0	0	100	0	0	0	0	0	0
1283	2016	6	1	4	14	13.2	13	14	0	0	0	0	0	100	0	0	0	0	0	0
1284	2016	6	1	4	15	11.95	12	12	3.5	0	0	0	20	70	30	0	0	0	0	0
1285	2016	6	1	4	16	9.75	10	10	2	0	0	0	12.5	2.5	97.5	0	0	0	0	0
1286	2016	6	1	4	17	8.65	9	10	7	0	0	0	2.5	92.5	7.5	0	0	0	0	0
1287	2016	6	1	4	18	8.8	9	10	0	0	0	0	0	100	0	0	0	0	0	0
1288	2016	6	1	4	19	7.9	8	8	0	0	0	0	0	100	0	0	0	0	0	0
1289	2001	6	2	1	9	9.55	10	10	6	1	0	0	15	0	0	90	10	0	0	0
1290	2001	6	2	1	10	10.15	10	10	5.5	0.5	0.5	0	15	0	0	90	10	0	0	0
1291	2001	6	2	1	11	9.7	10	10	8	0.5	0	0	7.5	0	0	100	0	0	0	0
1292	2001	6	2	1	12	10.4	10	10	4	0.5	0.5	0	10	10	0	50	40	0	0	0
1293	2001	6	2	1	13	10.75	11	12	1	0	0	0	0	50	0	50	0	0	0	0
1294	2001	6	2	1	14	11	11	12	1	0	0	0	5	0	0	100	0	0	0	0
1295	2016	6	2	1	15	12.55	13	14	0	0	0	0	0	0	0	70	30	0	0	0
1296	2016	6	2	1	16	11.55	12	12	1.5	0	0	0	2.5	0	50	40	10	0	0	0
1297	2016	6	2	1	17	11.15	11	12	0.512821	0.512821	0	0	0	0	46.1538	12.8205	41.0256	0	0	0
1298	2016	6	2	1	18	10.6	11	12	2.5	0.5	0	0	2.5	0	50	42.5	7.5	0	0	0
1299	2016	6	2	1	19	9.2	9	10	0	0	0	0	0	40	10	40	10	0	0	0
1300	2016	6	2	1	20	8.65	9	10	0	0	0	0	0	40	30	20	5	0	0	5
1301	2001	6	2	2	2	17.25	17	18	1	0	1.5	0	5	0	50	50	0	0	0	0
1302	2001	6	2	2	3	14.75	15	16	0	0	0.5	0	0	50	50	0	0	0	0	0
1303	2001	6	2	2	4	12.45	12	12	0	0	1.5	0	0	50	50	0	0	0	0	0
1304	2001	6	2	2	5	10.4	10	10	0	0	0	0	0	50	50	0	0	0	0	0
1305	2001	6	2	2	6	8.75	9	10	0	0	0	0	0	50	50	0	0	0	0	0
1306	2001	6	2	2	7	7.3	7	8	0	0	1	0	0	50	50	0	0	0	0	0
1307	2016	6	2	2	13	13.85	14	14	0	0	0	0	0	50	50	0	0	0	0	0
1308	2016	6	2	2	14	11.35	11	12	0	0	0	0	0	50	50	0	0	0	0	0
1309	2016	6	2	2	15	16.05	16	16	0	0	0	0	0	0	97.5	0	0	0	0	2.5
1310	2016	6	2	2	16	11.15	11	12	0	0	0	0	0	0	100	0	0	0	0	0
1311	2016	6	2	2	17	9.6	10	10	0	0	0	0	0	0	100	0	0	0	0	0
1312	2016	6	2	2	18	8.6	9	10	0	0	0	0	0	0	100	0	0	0	0	0
1313	2001	6	2	3	1	14.7	15	16	2.5	0	0	0	0	0	25	75	0	0	0	0
1314	2001	6	2	3	2	13.15	13	14	0.5	2	0	0	0	0	60	40	0	0	0	0
1315	2001	6	2	3	3	13.15	13	14	0	0	0	0	0	0	45	55	0	0	0	0
1316	2001	6	2	3	4	12.95	13	14	0	0	0.5	0	0	0	0	100	0	0	0	0
1317	2001	6	2	3	5	11.85	12	12	0	0	1	0	0	0	0	100	0	0	0	0
1318	2001	6	2	3	6	11.25	11	12	0	0	0	0	0	0	0	95	0	0	5	0
1319	2001	6	2	3	7	10.75	11	12	0	0	0	0	0	0	33.3333	66.6667	0	0	0	0
1320	2016	6	2	3	14	14	14	14	0	0	0	0	0	0	0	24.3243	75.6757	0	0	0
1321	2016	6	2	3	15	13.5	14	14	0	0	0	0	0	0	0	42.1053	57.8947	0	0	0
1322	2016	6	2	3	16	13.6	14	14	0	0	0	0	0	0	0	64.7059	35.2941	0	0	0
1323	2016	6	2	3	17	12.9	13	14	0	0	0	0	0	0	0	40.5405	59.4595	0	0	0
1324	2016	6	2	3	18	12.45	12	12	0	0	0	0	0	0	0	44.4444	55.5556	0	0	0
1325	2016	6	2	3	19	12.15	12	12	0	0	0	0	0	0	0	72.5	27.5	0	0	0
1326	2016	6	2	3	20	11.35	11	12	0	0	0	0	0	0	61.5385	0	23.0769	15.3846	0	0
1327	2001	6	2	4	2	14.35	14	14	0	0	0	0	0	0	0	100	0	0	0	0
1328	2001	6	2	4	3	12.9	13	14	0	0	0	0	0	40	50	10	0	0	0	0
1329	2001	6	2	4	4	12.3	12	12	0	0	0	0	0	100	0	0	0	0	0	0
1330	2001	6	2	4	5	9.85	10	10	0	0	0	0	0	50	0	50	0	0	0	0
1331	2001	6	2	4	6	8.85	9	10	0	0	0	0	0	100	0	0	0	0	0	0
1332	2001	6	2	4	7	6.35	6	6	0	0	0	0	0	70	0	30	0	0	0	0
1333	2016	6	2	4	15	14.4	14	14	2	0	0	0	5	0	50	50	0	0	0	0
1334	2016	6	2	4	16	12.5	13	14	4	0	0	0	10	0	50	50	0	0	0	0
1335	2016	6	2	4	17	10.3	10	10	5	0	2	0	5	0	25	75	0	0	0	0
1336	2016	6	2	4	18	7.9	8	8	3	0	0	0	2.5	0	65	35	0	0	0	0
1337	2016	6	2	4	19	6.4	6	6	0	0	1	0	0	0	100	0	0	0	0	0
1338	2016	6	2	4	20	6	6	6	0	0	0	0	0	25	75	0	0	0	0	0
1339	2001	6	3	1	5	16.6	17	18	0	0	1.66667	0	0	16.6667	0	11.1111	77.7778	0	0	0
1340	2001	6	3	1	6	16.35	16	16	0	0	0	0	0	27.5862	0	13.7931	58.6207	0	0	0
1341	2001	6	3	1	7	16.1	16	16	0	0	0	0	0	0	0	42.4242	57.5758	0	0	0
1342	2001	6	3	1	8	15.55	16	16	0	0.666667	1.33333	0	0	0	0	60	40	0	0	0
1343	2001	6	3	1	9	15.55	16	16	0	0	0.591716	0	0	0	0	41.4201	53.2544	0	0	0
1344	2001	6	3	1	10	15.3	15	16	0	0	0	0.625	0	0	0	56.25	43.75	0	0	0
1345	2001	6	3	1	11	14.7	15	16	0	0	1.17647	0.588235	0	11.7647	0	29.4118	58.8235	0	0	0
1346	2016	6	3	1	10	17.9	18	18	9.5	0	3	0	60	55	35	10	0	0	0	0
1347	2016	6	3	1	11	17.6	18	18	7	0	0	0	95	25	45	10	10	10	0	0
1348	2016	6	3	1	12	16.2	16	16	10	0	0	0	100	0	55.5556	22.2222	11.1111	11.1111	0	0
1349	2016	6	3	1	13	14.6	15	16	15	0	0	0	100	0	25	30	35	10	0	0
1350	2016	6	3	1	14	14.35	14	14	10.5	0	0	0	65	0	50	15	20	15	0	0
1351	2016	6	3	1	15	12.95	13	14	8	0	0	0	62.5	0	50	15	20	15	0	0
1352	2016	6	3	1	16	11.8	12	12	11.5	0	0	0	67.5	0	50	25	15	10	0	0
1353	2001	6	3	2	1	16.3	16	16	0	0.512821	0.512821	0	0	0	0	0	100	0	0	0
1354	2001	6	3	2	2	13.75	14	14	0.5	2.5	1	0	0	0	0	55	45	0	0	0
1355	2001	6	3	2	3	11.05	11	12	0	1	0.5	0	0	0	0	100	0	0	0	0
1356	2001	6	3	2	4	9.75	10	10	0.5	0	0	0	0	0	0	100	0	0	0	0
1357	2001	6	3	2	5	7.35	7	8	1	0	1	0.5	0	0	0	100	0	0	0	0
1358	2001	6	3	2	6	6.1	6	6	0.5	1	2	0	0	0	0	100	0	0	0	0
1359	2001	6	3	2	7	4.9	5	6	0	0	2	0	0	0	0	100	0	0	0	0
1360	2016	6	3	2	14	18.7	19	20	13	0	0	0	40	47.5	52.5	0	0	0	0	0
1361	2016	6	3	2	15	17.9	18	18	0	0	0	0	0	100	0	0	0	0	0	0
1362	2016	6	3	2	16	15.15	15	16	0	0	0	0	0	100	0	0	0	0	0	0
1363	2016	6	3	2	17	13.5	14	14	0	0	0	0	0	100	0	0	0	0	0	0
1364	2016	6	3	2	18	10.8	11	12	0	0	0	0	0	100	0	0	0	0	0	0
1365	2016	6	3	2	19	8.85	9	10	0	0	0	0	0	100	0	0	0	0	0	0
1366	2016	6	3	2	20	7.9	8	8	0	0	0	0	0	100	0	0	0	0	0	0
1367	2001	6	3	3	1	15.3	15	16	0	0	0	0	0	0	0	76.4706	5.88235	0	17.6471	0
1368	2001	6	3	3	2	15.35	15	16	0	0	0	0	0	0	0	0	26.6667	26.6667	46.6667	0
1369	2001	6	3	3	3	15.15	15	16	0	0	0	0	0	0	0	0	26.6667	13.3333	53.3333	0
1370	2001	6	3	3	4	14.6	15	16	0	0	0	0	0	0	0	15.7895	36.8421	0	5.26316	0
1371	2001	6	3	3	5	14.15	14	14	0	0	0	0	0	0	0	20	45	0	35	0
1372	2001	6	3	3	6	13.85	14	14	0	0	0	0	0	0	0	29.4118	64.7059	0	5.88235	0
1373	2001	6	3	3	7	13.3	13	14	0	0	0	0	0	0	0	33.3333	61.1111	0	5.55556	0
1374	2001	6	3	3	8	13.1	13	14	0	0	0	0	0	0	0	0	100	0	0	0
1375	2016	6	3	3	9	15.75	16	16	1.5	0.5	0	0	5	0	25	60	15	0	0	0
1376	2016	6	3	3	10	13.55	14	14	1.5	0.5	2.5	0	5	0	85	15	0	0	0	0
1377	2016	6	3	3	11	11.15	11	12	3.5	0	2	0	7.5	20	55	25	0	0	0	0
1378	2016	6	3	3	12	10.15	10	10	0	0	2.5	0	0	75	25	0	0	0	0	0
1379	2016	6	3	3	13	9.45	9	10	1	0	0	0	7.5	25	50	25	0	0	0	0
1380	2016	6	3	3	14	9.4	9	10	0	0	0	0	0	0	0	65	35	0	0	0
1381	2016	6	3	3	15	10.55	11	12	0	0	0.5	0	0	0	40	50	10	0	0	0
1382	2016	6	3	3	16	9.1	9	10	0	0	0	0	0	60	40	0	0	0	0	0
1383	2001	6	3	4	1	17.1	17	18	0	3.07692	0	0	0	0	0	100	0	0	0	0
1384	2001	6	3	4	2	14.8	15	16	0	2.5	0	0	0	0	0	100	0	0	0	0
1385	2001	6	3	4	3	12.6	13	14	5	7	0	0	22.5	0	0	100	0	0	0	0
1386	2001	6	3	4	4	10.8	11	12	4	3.5	0	0	2.5	0	20	55	25	0	0	0
1387	2001	6	3	4	5	9.45	9	10	2.5	3	0.5	0	0	0	10	80	10	0	0	0
1388	2016	6	3	4	7	15.8	16	16	0	0	0	0.5	0	30	5	40	25	0	0	0
1389	2016	6	3	4	8	14.7	15	16	0	0	0	0	0	100	0	0	0	0	0	0
1390	2016	6	3	4	9	14	14	14	0	0	0	0	0	100	0	0	0	0	0	0
1391	2016	6	3	4	10	12.55	13	14	0	0	0	0	0	100	0	0	0	0	0	0
1392	2016	6	3	4	11	10.15	10	10	0	0	0	0	0	100	0	0	0	0	0	0
1393	2001	7	1	1	1	15.9	16	16	0	0	0	0	0	0	0	0	80	0	0	20
1394	2001	7	1	1	2	15.2	15	16	0	0	4	0	0	0	0	0	70	0	0	30
1395	2001	7	1	1	3	14.6	15	16	0	0	0.5	0.5	0	0	0	35	42.5	0	7.5	15
1396	2001	7	1	1	4	15.45	15	16	0	0	0	0	0	0	0	20	37.5	2.5	22.5	17.5
1397	2001	7	1	1	5	14.4	14	14	0	0	0	0	0	0	0	27.5	17.5	0	25	30
1398	2001	7	1	1	6	14.4	14	14	0	0	1.14286	0	0	0	0	88.5714	5.71429	0	0	5.71429
1399	2001	7	1	1	7	13.9	14	14	0	0	0	0	0	0	0	68.4211	26.3158	0	0	5.26316
1400	2001	7	1	1	8	14.05	14	14	0	0	0.5	0	0	7.5	0	27.5	55	0	0	10
1401	2001	7	1	1	9	13.65	14	14	0	0	0	0	0	0	0	55.2632	36.8421	0	2.63158	5.26316
1402	2001	7	1	1	10	13.1	13	14	0	0	0	0	0	0	0	46.1538	51.2821	0	0.512821	2.5641
1403	2016	7	1	1	8	15.75	16	16	0	0	0	0	0	40	0	25	25	0	10	0
1404	2016	7	1	1	9	15.35	15	16	0	0	0	0	0	0	30	60	5	0	5	0
1405	2016	7	1	1	10	14.25	14	14	0	0	0	0	0	7.5	0	80	10	0	2.5	0
1406	2016	7	1	1	11	14.15	14	14	0	0	0	0	0	0	50	35	15	0	0	0
1407	2016	7	1	1	12	14.2	14	14	0	0	0	0	0	45	0	35	0	0	20	0
1408	2016	7	1	1	13	13.6	14	14	0	0	0	0	0	0	65	25	0	0	10	0
1409	2016	7	1	1	14	12.85	13	14	0	0	0	0	0	0	70	15	15	0	0	0
1410	2016	7	1	1	15	12.5	13	14	0	0	0	0	0	0	40	30	20	0	10	0
1411	2016	7	1	1	16	12.25	12	12	0	0	0	0	0	0	50	40	10	0	0	0
1412	2016	7	1	1	17	12.45	12	12	0	0	0	0	0	50	30	20	0	0	0	0
1413	2001	7	1	2	1	14.1	14	14	0	0	0	0	0	0	0	84.2105	0	5.26316	10.5263	0
1414	2001	7	1	2	2	12.9	13	14	0	0	0	0	0	0	0	80	20	0	0	0
1415	2001	7	1	2	3	12.05	12	12	0	0	0.506329	0	0	43.038	0	35.443	20.2532	0	1.26582	0
1416	2001	7	1	2	4	11.45	11	12	0	0	0.512821	0	0	23.0769	0	25.641	46.1538	2.5641	2.5641	0
1417	2001	7	1	2	5	11	11	12	0	0	0	0	0	0	0	67.5	22.5	2.5	7.5	0
1418	2001	7	1	2	6	10.8	11	12	0	0	0	0	0	7.5	5	70	12.5	0	5	0
1419	2001	7	1	2	7	10.25	10	10	0	0	0	0	0	0	0	72.5	20	2.5	5	0
1420	2001	7	1	2	8	9.45	9	10	0	0	0	0	0	5	0	75	15	2.5	2.5	0
1421	2001	7	1	2	9	8.9	9	10	0	0	0	0	0	10	0	50	37.5	2.5	0	0
1422	2001	7	1	2	10	7.5	8	8	0	0	0.5	0	0	20	5	62.5	12.5	0	0	0
1423	2001	7	1	2	11	6.2	6	6	0	0	0	0	0	80	0	0	15	5	0	0
1424	2016	7	1	2	10	16	16	16	0	0	0	0	0	0	25	60	0	0	15	0
1425	2016	7	1	2	11	15.5	16	16	0	0	0	0	0	0	50	30	0	0	20	0
1426	2016	7	1	2	12	15	15	16	0	0	0	0	0	30	60	0	0	0	10	0
1427	2016	7	1	2	13	13.55	14	14	0	0	0	0	0	20	45	30	0	0	5	0
1428	2016	7	1	2	14	13.05	13	14	0	0	0	0	0	0	50	40	0	5	5	0
1429	2016	7	1	2	15	9.85	10	10	0	0	1.5	0	0	50	50	0	0	0	0	0
1430	2016	7	1	2	16	9.1	9	10	0	0	1.5	1	0	20	47.5	25	0	5	0	2.5
1431	2016	7	1	2	17	10.15	10	10	0	0	0	0	0	0	40	37.5	15	2.5	2.5	2.5
1432	2016	7	1	2	18	9.6	10	10	0	0	0	0	0	40	60	0	0	0	0	0
1433	2016	7	1	2	19	6.2	6	6	0	0	0	0	0	0	90	10	0	0	0	0
1434	2016	7	1	2	20	7.9	8	8	0	0	0	0	0	0	50	45	0	5	0	0
1435	2001	7	1	3	1	15.85	16	16	0	0	1	0	0	100	0	0	0	0	0	0
1436	2001	7	1	3	2	14.8	15	16	0	0	3.5	0	0	100	0	0	0	0	0	0
1437	2001	7	1	3	3	15.8	16	16	0	0	1	0	0	100	0	0	0	0	0	0
1438	2001	7	1	3	4	17.25	17	18	0	0	0	0	0	67.5	32.5	0	0	0	0	0
1439	2001	7	1	3	5	17.5	18	18	0.5	0	0.5	0	0	0	27.5	65	5	2.5	0	0
1440	2001	7	1	3	6	16.45	16	16	0	0	0	0	0	15	20	60	0	0	0	0
1441	2016	7	1	3	15	16.7	17	18	0	0	0.526316	0	0	0	68.4211	21.0526	10.5263	0	0	0
1442	2016	7	1	3	16	16.05	16	16	0	0	0	0	0	0	78.9474	21.0526	0	0	0	0
1443	2016	7	1	3	17	16.7	17	18	0	0	0	0	0	0	82.5	5	7.5	0	0	5
1444	2016	7	1	3	18	15.6	16	16	0	0	2.10526	0	0	0	31.5789	57.8947	5.26316	0	0	5.26316
1445	2016	7	1	3	19	16	16	16	0	0	0	0	0	52.6316	31.5789	15.7895	0	0	0	0
1446	2016	7	1	3	20	15.65	16	16	0	0	0	0	0	0	87.5	10	0	0	0	2.5
1447	2001	7	1	4	1	16.3	16	16	0	0	1.5	0	0	15	30	22.5	25	2.5	5	0
1448	2001	7	1	4	2	15.45	15	16	5.26316	0	0	0	5.26316	5.26316	10.5263	42.1053	36.8421	2.63158	2.63158	0
1449	2001	7	1	4	3	15.45	15	16	0	0	1.02564	0	0	28.2051	0	58.9744	5.12821	7.69231	0	0
1450	2001	7	1	4	4	14.5	15	16	0	0	0	0	0	0	0	20.5128	66.6667	10.2564	2.5641	0
1451	2001	7	1	4	5	14.3	14	14	0	0	0	0	0	10	0	27.5	52.5	7.5	2.5	0
1452	2001	7	1	4	6	13.35	13	14	1	0	1	0	0	0	12.5	0	62.5	22.5	2.5	0
1453	2001	7	1	4	7	13.15	13	14	0	0	0	0	0	0	0	32.5	55	10	2.5	0
1454	2001	7	1	4	8	12.6	13	14	0	0	0	0	0	25	0	5	52.5	7.5	10	0
1455	2001	7	1	4	9	13.1	13	14	3.5	0	0	0	2.5	5	40	10	42.5	2.5	5	0
1456	2016	7	1	4	9	15.9	16	16	0	0	0	0	0	0	0	43.75	37.5	0	18.75	0
1457	2016	7	1	4	10	15.2	15	16	0	0	0	0.526316	0	0	0	10.5263	76.3158	0	0	13.1579
1458	2016	7	1	4	11	14.6	15	16	0.526316	0	1.57895	0	31.5789	0	0	55.2632	36.8421	0	0	7.89474
1459	2016	7	1	4	12	13.85	14	14	0	0	0.5	0	0	0	0	35	60	0	0	5
1460	2016	7	1	4	13	13.1	13	14	0	0	0	0	0	0	0	5	75	20	0	0
1461	2016	7	1	4	14	13.05	13	14	0	0	0	0	17.5	40	5	17.5	30	0	0	7.5
1462	2016	7	1	4	15	11.15	11	12	12	0	1	0	80	0	90	10	0	0	0	0
1463	2016	7	1	4	16	8.85	9	10	3	0	0.5	0	15	0	25	75	0	0	0	0
1464	2016	7	1	4	17	10.05	10	10	1	0	0	0	2.5	0	100	0	0	0	0	0
1465	2001	7	2	1	4	12.65	13	14	5.5	2.5	0.5	0	25	0	37.5	62.5	0	0	0	0
1466	2001	7	2	1	5	13.05	13	14	2.5	2.5	1	0	2.5	0	40	60	0	0	0	0
1467	2001	7	2	1	6	12.1	12	12	8	2	0	0	25	0	0	60	40	0	0	0
1468	2001	7	2	1	7	11	11	12	0	0	0	0	0	0	0	50	50	0	0	0
1469	2001	7	2	1	8	9.9	10	10	0	0	0	0	0	0	0	100	0	0	0	0
1470	2001	7	2	1	9	11	11	12	0	0	0	0	0	0	80	0	20	0	0	0
1471	2001	7	2	1	10	9.1	9	10	0	0	0	0	0	0	0	0	100	0	0	0
1472	2001	7	2	1	11	4.5	5	6	0	0	0	0	0	0	0	80	20	0	0	0
1473	2001	7	2	1	12	4.75	5	6	0	0	0	0	0	0	0	100	0	0	0	0
1474	2001	7	2	1	13	5.1	5	6	0	0	0	0	0	0	45	45	10	0	0	0
1475	2016	7	2	1	10	13.2	13	14	6	0	0	0	47.5	0	95	5	0	0	0	0
1476	2016	7	2	1	11	12.35	12	12	4	0.5	0	0	25	0	87.5	12.5	0	0	0	0
1477	2016	7	2	1	12	12.1	12	12	6	0.5	0	0	27.5	0	85	7.5	7.5	0	0	0
1478	2016	7	2	1	13	10.45	10	10	3.5	0.5	0	0	32.5	2.5	72.5	12.5	12.5	0	0	0
1479	2016	7	2	1	14	8.85	9	10	2.5	0.5	0	0	2.5	2.5	77.5	10	10	0	0	0
1480	2016	7	2	1	15	9.6	10	10	2.5	0	0	0	5	0	55	22.5	22.5	0	0	0
1481	2016	7	2	1	16	8.65	9	10	4.5	0	0	0	7.5	0	100	0	0	0	0	0
1482	2016	7	2	1	17	7.1	7	8	1.5	0	0.5	0	0	0	70	15	15	0	0	0
1483	2016	7	2	1	18	6.3	6	6	1	0	3	0	0	25	75	0	0	0	0	0
1484	2016	7	2	1	19	5.7	6	6	0	0	1.5	0	0	25	75	0	0	0	0	0
1485	2001	7	2	2	1	14.95	15	16	5.5	3	0	0	5	0	22.5	77.5	0	0	0	0
1486	2001	7	2	2	2	12.8	13	14	4	0	2	0	15	0	50	50	0	0	0	0
1487	2001	7	2	2	3	11.25	11	12	11.5	0.5	0.5	0	35	0	47.5	52.5	0	0	0	0
1488	2001	7	2	2	4	9.25	9	10	1	0.5	5	0	0	25	50	25	0	0	0	0
1489	2001	7	2	2	5	8.35	8	8	0.5	0	0	0	0	40	50	10	0	0	0	0
1490	2001	7	2	2	6	6.1	6	6	0	0	0	0	0	100	0	0	0	0	0	0
1491	2001	7	2	2	7	7.15	7	8	0	0	0.5	0	0	25	75	0	0	0	0	0
1492	2016	7	2	2	11	14.9	15	16	9.5	0	0	0	95	0	100	0	0	0	0	0
1493	2016	7	2	2	12	13.05	13	14	4.5	0	0.5	0	57.5	5	95	0	0	0	0	0
1494	2016	7	2	2	13	11.3	11	12	12.5	1.5	0.5	0	62.5	0	100	0	0	0	0	0
1495	2016	7	2	2	14	9.65	10	10	2.5	0	0	0	20	0	100	0	0	0	0	0
1496	2016	7	2	2	15	8.95	9	10	6	0	1.5	0	5	7.5	92.5	0	0	0	0	0
1497	2016	7	2	2	16	7.85	8	8	0	0	1.05263	0	0	0	78.9474	0	15.7895	0	0	5.26316
1498	2016	7	2	2	17	7.2	7	8	0	0	0	0	0	0	63.1579	0	0	31.5789	0	5.26316
1499	2001	7	2	3	1	16.15	16	16	0	0	0	0	0	0	0	23.0769	56.4103	15.3846	0	5.12821
1500	2001	7	2	3	2	15.7	16	16	0	0	0	0	0	0	0	48.7179	43.5897	7.69231	0	0
1501	2001	7	2	3	3	15.15	15	16	0.5	0	0	0	0	15	40	5	35	0	0	5
1502	2001	7	2	3	4	14.25	14	14	1	0	0	0	0	5	62.5	25	0	2.5	0	5
1503	2001	7	2	3	5	13.15	13	14	0	0	0	0	0	0	100	0	0	0	0	0
1504	2001	7	2	3	6	13.4	13	14	0	0	1.05263	0	0	0	100	0	0	0	0	0
1505	2001	7	2	3	7	10.9	11	12	0	0	0	0	0	0	100	0	0	0	0	0
1506	2001	7	2	3	8	12.7	13	14	0	0	0	0	0	0	100	0	0	0	0	0
1507	2001	7	2	3	9	8.1	8	8	1	0	0	0	0	0	100	0	0	0	0	0
1508	2016	7	2	3	12	16	16	16	1.57895	0	0	0	0.526316	0	47.3684	0	21.0526	26.3158	0	5.26316
1509	2016	7	2	3	13	13.15	13	14	0	0	0	0	0	75	25	0	0	0	0	0
1510	2016	7	2	3	14	12.2	12	12	5.5	0	0	0	55	25	75	0	0	0	0	0
1511	2016	7	2	3	15	13.7	14	14	0.5	0	0	0	7.5	0	100	0	0	0	0	0
1512	2016	7	2	3	16	14.05	14	14	1	0	0	0	7.5	25	75	0	0	0	0	0
1513	2016	7	2	3	17	11.8	12	12	0	0	0	0	0	95	5	0	0	0	0	0
1514	2016	7	2	3	18	12.5	13	14	2.10526	0	0	0	7.89474	36.8421	63.1579	0	0	0	0	0
1515	2016	7	2	3	19	10.5	11	12	3	0	0	0.5	17.5	65	35	0	0	0	0	0
1516	2016	7	2	3	20	8.15	8	8	0	0	0	0	0	0	100	0	0	0	0	0
1517	2001	7	2	4	1	15.45	15	16	3.5	0.5	0	0	2.5	0	82.5	15	2.5	0	0	0
1518	2001	7	2	4	2	15.7	16	16	0.5	0	0	0	0	0	47.5	50	2.5	0	0	0
1519	2001	7	2	4	3	14.1	14	14	0	0	0	0	0	0	100	0	0	0	0	0
1520	2001	7	2	4	4	12.65	13	14	0.5	0	0	0	0	0	95	5	0	0	0	0
1521	2001	7	2	4	5	10.85	11	12	4.5	0.5	0	0	2.5	0	75	17.5	2.5	2.5	2.5	0
1522	2001	7	2	4	6	7.95	8	8	0	0	0	0	0	0	97.5	0	0	3	0	0
1523	2001	7	2	4	7	4.7	5	6	0	0	0	0	0	0.5	50	0	0	0.5	0	0
1524	2001	7	2	4	8	5.6	6	6	1	0	0	0	0	0	100	0	0	0	0	0
1525	2001	7	2	4	9	6.55	7	8	0	0	0	0	0	0	65	35	0	0	0	0
1526	2016	7	2	4	11	16.8	17	18	0.5	0	1	0	2.5	97.5	0	0	0	0	0	2.5
1527	2016	7	2	4	12	15.65	16	16	0	0	0	0	0	72.5	25	0	0	0	0	2.5
1528	2016	7	2	4	13	14.35	14	14	0	0	0.5	0	0	75	25	0	0	0	0	0
1529	2016	7	2	4	14	11.7	12	12	5.55556	0	0	0	41.6667	27.7778	27.7778	0	16.6667	0	0	27.7778
1530	2016	7	2	4	15	7.75	8	8	1	0	0	0	2.5	35	65	0	0	0	0	0
1531	2016	7	2	4	16	5.05	5	6	0	0	0	0	0	80	20	0	0	0	0	0
1532	2016	7	2	4	17	6.8	7	8	3	0	0	0	25	55	45	0	0	0	0	0
1533	2016	7	2	4	18	8.85	9	10	0.5	0	2.5	0	2.5	30	70	0	0	0	0	0
1534	2016	7	2	4	19	8.55	9	10	0.5	0	2.5	0	20	35	65	0	0	0	0	0
1535	2001	7	3	1	1	14.6	15	16	0	0	0.5	0	0	0	75	25	0	0	0	0
1536	2001	7	3	1	2	13.55	14	14	5.5	0	0.5	0	0	10	50	40	0	0	0	0
1537	2001	7	3	1	3	12.95	13	14	1.5	0	0.5	0	0	10	80	10	0	0	0	0
1538	2001	7	3	1	4	12.75	13	14	0	0	1.5	0	0	17.5	80	0	2.5	0	0	0
1539	2001	7	3	1	5	12.55	13	14	0	0	0	0	0	0	50	47.5	2.5	0	0	0
1540	2001	7	3	1	6	7.85	8	8	0	0	0.5	0	0	0	100	0	0	0	0	0
1541	2001	7	3	1	7	12.55	13	14	0	0	0	0	0	15	40	25	20	0	0	0
1542	2001	7	3	1	8	10.6	11	12	0	0	0.5	0	0	15	50	25	10	0	0	0
1543	2001	7	3	1	9	11.95	12	12	0	0	1	0	0	5	30	35	30	0	0	0
1544	2001	7	3	1	10	9.45	9	10	0	0	0.512821	1.02564	0	7.69231	30.7692	51.2821	10.2564	0	0	0
1545	2016	7	3	1	11	14.15	14	14	3.5	0	1	0	10	0	90	5	5	0	0	0
1546	2016	7	3	1	12	14.75	15	16	1	0	0	0	5	0	90	5	5	0	0	0
1547	2016	7	3	1	13	13	13	14	0	0	1.5	0	0	50	50	0	0	0	0	0
1548	2016	7	3	1	14	11.5	12	12	0	0	0.5	0	0	0	85	7.5	7.5	0	0	0
1549	2016	7	3	1	15	12.9	13	14	0	0	0	0	0	0	85	0	12.5	0	0	2.5
1550	2016	7	3	1	16	12.9	13	14	0	0	0.5	0	0	0	50	35	12.5	0	0	2.5
1551	2016	7	3	1	17	13.65	14	14	0	0	0	0	0	80	0	0	10	7.5	0	2.5
1552	2016	7	3	1	18	13.2	13	14	0	0	1	0	0	50	50	0	0	0	0	0
1553	2016	7	3	1	19	10.7	11	12	0	0	0	0	0	95	5	0	0	0	0	0
1554	2016	7	3	1	20	9.3	9	10	0	0	0	0	0	90	10	0	0	0	0	0
1555	2001	7	3	2	1	14.25	14	14	0	0	1	0	0	100	0	0	0	0	0	0
1556	2001	7	3	2	2	13.8	14	14	4	0	0	0	0	30	50	20	0	0	0	0
1557	2001	7	3	2	3	13.3	13	14	1	0	0	0	0	42.5	20	37.5	0	0	0	0
1558	2001	7	3	2	4	12.05	12	12	0	0	0	0	0	100	0	0	0	0	0	0
1559	2001	7	3	2	5	11.2	11	12	0	0	0	0	0	100	0	0	0	0	0	0
1560	2001	7	3	2	6	10.65	11	12	0	0	0.5	0	0	100	0	0	0	0	0	0
1561	2001	7	3	2	7	10.85	11	12	0	0	0	0	0	100	0	0	0	0	0	0
1562	2001	7	3	2	8	11.4	11	12	0	0	0	0	0	100	0	0	0	0	0	0
1563	2001	7	3	2	9	9.65	10	10	0	0	0	0	0	100	0	0	0	0	0	0
1564	2001	7	3	2	10	10.3	10	10	0	0	0	0	0	100	0	0	0	0	0	0
1565	2001	7	3	2	11	10.5	11	12	0	0	0	0	0	0	95	5	0	0	0	0
1566	2016	7	3	2	10	15.8	16	16	2	0	1	0	15	0	75	0	25	0	0	0
1567	2016	7	3	2	11	14.75	15	16	0.5	0	0	0	0	0	67.5	0	17.5	15	0	0
1568	2016	7	3	2	12	13.65	14	14	4	0	0	0	0	0	75	0	25	0	0	0
1569	2016	7	3	2	13	13.1	13	14	4.5	0	0	0	10	0	100	0	0	0	0	0
1570	2016	7	3	2	14	12.05	12	12	7.5	0	1.5	0	20	0	100	0	0	0	0	0
1571	2016	7	3	2	15	11.95	12	12	2	0	0	0	0	50	50	0	0	0	0	0
1572	2016	7	3	2	16	11.25	11	12	1	0	0	0	2.5	25	75	0	0	0	0	0
1573	2016	7	3	2	17	13.15	13	14	3.5	0.5	0	0	5	0	100	0	0	0	0	0
1574	2016	7	3	2	18	11.7	12	12	0.5	0	0	0	0	75	25	0	0	0	0	0
1575	2016	7	3	2	19	11.2	11	12	0	0	0	0	0	25	50	0	25	0	0	0
1576	2016	7	3	2	20	11.45	11	12	0	0	0	0	0	0	100	0	0	0	0	0
1577	2001	7	3	3	1	17.5	18	18	1.05263	0	0.526316	0	0	60.5263	31.5789	0	7.89474	0	0	0
1578	2001	7	3	3	2	16.2	16	16	4	0	1	0	10	47.5	50	0	2.5	0	0	0
1579	2001	7	3	3	3	14.5	15	16	0	0	0	0	0	100	0	0	0	0	0	0
1580	2001	7	3	3	4	14.5	15	16	1	0.5	1.5	0	0	32.5	37.5	27.5	0	2.5	0	0
1581	2001	7	3	3	5	9.8	10	10	2	3.5	0	0	0	45	50	0	2.5	2.5	0	0
1582	2001	7	3	3	6	11.1	11	12	1	0	1	0	0	50	45	0	5	0	0	0
1583	2016	7	3	3	15	19.05	19	20	9.5	1	9	0	20	80	20	0	0	0	0	0
1584	2016	7	3	3	16	16.55	17	18	0	0	0	0	0	95	5	0	0	0	0	0
1585	2016	7	3	3	17	14	14	14	3	0	0	0	30	80	20	0	0	0	0	0
1586	2016	7	3	3	18	10.75	11	12	5.5	0	0.5	0	22.5	75	25	0	0	0	0	0
1587	2016	7	3	3	19	8.2	8	8	0	0	1	0	0	100	0	0	0	0	0	0
1588	2016	7	3	3	20	5.8	6	6	0	0	0	0	0	100	0	0	0	0	0	0
1589	2001	7	3	4	1	18.5	19	20	0	0	0	0	0	0	70	30	0	0	0	0
1590	2001	7	3	4	2	15.55	16	16	0.5	0	0.5	0	0	0	90	0	10	0	0	0
1591	2001	7	3	4	3	13.2	13	14	1	0	0	0	0	0	25	70	5	0	0	0
1592	2001	7	3	4	4	14.15	14	14	0.5	0	0	0	0	0	10	72.5	15	0	0	2.5
1593	2001	7	3	4	5	12.85	13	14	1.5	0	0	0	0	0	45	45	2.5	7.5	0	0
1594	2001	7	3	4	6	11.55	12	12	0	0	0	0	0	0	35	55	7.5	2.5	0	0
1595	2001	7	3	4	7	10.55	11	12	0	0	0	0	0	0	60	40	0	0	0	0
1596	2001	7	3	4	8	11.05	11	12	2.5	0	0	0	0	0	65	30	5	0	0	0
1597	2001	7	3	4	9	10.25	10	10	0	0	0	0	0	0	85	10	5	0	0	0
1598	2001	7	3	4	10	8.1	8	8	0	0	0	0	0	0	82.5	17.5	0	0	0	0
1599	2001	7	3	4	11	8.95	9	10	0	0	1	0	0	0	85	15	0	0	0	0
1600	2001	7	3	4	12	7	7	8	0	0	0	0	0	0	0	90	0	5	0	5
1601	2001	7	3	4	13	6	6	6	0	0	1	0	0	0	0	95	0	0	0	5
1602	2001	7	3	4	14	7.3	7	8	0	0	0	0	0	5	42.5	32.5	20	0	0	0
1603	2016	7	3	4	6	16.75	17	18	0	0	1	0	0	100	0	0	0	0	0	0
1604	2016	7	3	4	7	16.55	17	18	0	0	0	0	7.5	85	15	0	0	0	0	0
1605	2016	7	3	4	8	15.5	16	16	10	1	0	0	25	0	90	5	5	0	0	0
1606	2016	7	3	4	9	15.3	15	16	8	0	0	0	27.5	0	90	0	5	5	0	0
1607	2016	7	3	4	10	12.45	12	12	1	0	0.5	0	2.5	75	25	0	0	0	0	0
1608	2016	7	3	4	11	10.85	11	12	0.5	0	1	0	5	25	70	0	5	0	0	0
1609	2016	7	3	4	12	10.85	11	12	0.5	0	0.5	0	0	25	65	5	5	0	0	0
1610	2016	7	3	4	13	10.85	11	12	0	0	0	0	0	25	65	10	0	0	0	0
1611	2016	7	3	4	14	10.8	11	12	0	0	0.5	0	0	0	100	0	0	0	0	0
1612	2016	7	3	4	15	8.75	9	10	0	0	0	0	0	0	90	10	0	0	0	0
1613	2016	7	3	4	16	7.35	7	8	0	0	3	0	0	25	75	0	0	0	0	0
1614	2016	7	3	4	17	5.7	6	6	0	0	0	0	5	25	75	0	0	0	0	0
1615	2016	7	3	4	18	6.85	7	8	0	0	0	0	0	90	10	0	0	0	0	0
1616	2016	7	3	4	19	5.95	6	6	0	0	0	0	0	50	50	0	0	0	0	0
1617	2001	8	1	1	1	17.1	17	18	0	0	0	0	0	0	0	15.7895	76.3158	7.89474	0	0
1618	2001	8	1	1	2	16.45	16	16	0	0	0.571429	0	0	0	0	28.5714	45.7143	25.7143	0	0
1619	2001	8	1	1	3	15.75	16	16	0	0	0.555556	0	0	0	0	5.55556	77.7778	11.1111	5.55556	0
1620	2001	8	1	1	4	14.5	15	16	0	0	0	0	0	7.89474	5.26316	26.3158	50	10.5263	0	0
1621	2001	8	1	1	5	14.15	14	14	0	0.526316	0.526316	0	0	5.26316	0	13.1579	71.0526	10.5263	0	0
1622	2001	8	1	1	6	12.25	12	12	0	3	0	0	0	15	0	35	42.5	7.5	0	0
1623	2001	8	1	1	7	10.6	11	12	0.5	8.5	0.5	0	0	5	10	30	55	0	0	0
1624	2001	8	1	1	8	8.05	8	8	0.5	6	0	0	0	25	5	35	35	0	0	0
1625	2001	8	1	1	9	6.4	6	6	0	1	1.5	0	0	0	10	60	22.5	7.5	0	0
1626	2001	8	1	1	10	5	5	6	0.5	0.5	0.5	0	0	10	15	60	15	0	0	0
1627	2016	8	1	1	9	17.25	17	18	0	0	0	0	0	0	0	51.6129	38.7097	6.45161	3.22581	0
1628	2016	8	1	1	10	16.65	17	18	0	0	0	0	0	0	0	38.7097	51.6129	3.22581	3.22581	3.22581
1629	2016	8	1	1	11	15.9	16	16	0	0	0	0	0	22.2222	0	27.7778	50	0	0	0
1630	2016	8	1	1	12	14.9	15	16	0	1.11111	0	0	0	0	0	38.8889	55.5556	5.55556	0	0
1631	2016	8	1	1	13	13.3	13	14	0.5	0	0	0	0.5	0	40	30	30	0	0	0
1632	2016	8	1	1	14	11.1	11	12	0	0.5	0	0	0	0	50	25	25	0	0	0
1633	2016	8	1	1	15	9.25	9	10	0	0	0	0	0	0	50	0	50	0	0	0
1634	2016	8	1	1	16	8.2	8	8	2	0.5	0	0	0.5	0	50	40	10	0	0	0
1635	2016	8	1	1	17	6.05	6	6	0	0	0	0	0	0	50	40	10	0	0	0
1636	2016	8	1	1	18	5.45	5	6	0	0	0	0	0	0	0	80	20	0	0	0
1637	2001	8	1	2	1	17.5	18	18	0	0	1	0	0	100	0	0	0	0	0	0
1638	2001	8	1	2	2	16.2	16	16	0	0	0	0	0	100	0	0	0	0	0	0
1639	2001	8	1	2	3	14.5	15	16	0	0	0	0	0	100	0	0	0	0	0	0
1640	2001	8	1	2	4	14.15	14	14	0	0	1.5	0	0	100	0	0	0	0	0	0
1641	2001	8	1	2	5	15.3	15	16	0	0.5	0	0	0	42.5	30	22.5	5	0	0	0
1642	2001	8	1	2	6	14.2	14	14	0	0	0	0.5	0	10	42.5	35	12.5	0	0	0
1643	2001	8	1	2	7	13.2	13	14	0	0	0.5	0	0	75	25	0	0	0	0	0
1644	2016	8	1	2	14	14.7	15	16	0	0	0	0	0	50	50	0	0	0	0	0
1645	2016	8	1	2	15	16.5	17	18	0	0	0	0	0	40	50	10	0	0	0	0
1646	2016	8	1	2	16	17.3	17	18	2.5	0	0	0	2.5	50	50	0	0	0	0	0
1647	2016	8	1	2	17	16.35	16	16	2.5	0.5	0	0	0	0	75	25	0	0	0	0
1648	2016	8	1	2	18	15.85	16	16	5	0	0	0	7.5	0	75	25	0	0	0	0
1649	2016	8	1	2	19	15.25	15	16	5	0.5	0	0	5	17.5	67.5	15	0	0	0	0
1650	2016	8	1	2	20	14.35	14	14	7.5	0.5	0	0	10	50	50	0	0	0	0	0
1651	2001	8	1	3	1	13.25	13	14	0	11.5	0	0	0	0	0	10	87.5	0	0	2.5
1652	2001	8	1	3	2	11.95	12	12	0.5	16.5	0	0	0	0	42.5	15	37.5	2.5	0	2.5
1653	2001	8	1	3	3	12.4	12	12	0	13.5	0	0	0	0	0	40	57.5	0	0	2.5
1654	2001	8	1	3	4	11.95	12	12	0	8	0	0	0	0	0	35	60	0	0	5
1655	2001	8	1	3	5	11.85	12	12	0	3.5	0	0	0	25	0	7.5	62.5	0	2.5	2.5
1656	2001	8	1	3	6	11.15	11	12	0	7	1	0	0	20	0	15	25	32.5	2.5	5
1657	2001	8	1	3	7	10.9	11	12	0	5.5	0	0.5	0	10	0	35	50	2.5	0	2.5
1658	2001	8	1	3	8	10.6	11	12	0.5	14.5	0	0.5	0	0	0	20	70	0	0	10
1659	2001	8	1	3	9	10.2	10	10	0	8	0	0	0	0	0	30	60	10	0	0
1660	2016	8	1	3	5	14.35	14	14	0	2	0	0	0	0	0	85	15	0	0	0
1661	2016	8	1	3	6	13.1	13	14	0	0	0	0	0	0	25	75	0	0	0	0
1662	2016	8	1	3	7	12.15	12	12	1.66667	2.77778	0	0	0	0	88.8889	11.1111	0	0	0	0
1663	2016	8	1	3	8	11.6	12	12	0	2	0	0	0	0	75	25	0	0	0	0
1664	2016	8	1	3	9	12.05	12	12	0	0	0	0	0	0	0	65	25	10	0	0
1665	2016	8	1	3	10	11.55	12	12	0	0	0	0	0	0	15.7895	52.6316	21.0526	10.5263	0	0
1666	2016	8	1	3	11	10.7	11	12	1	2.5	0	0	5	0	25	0	75	0	0	0
1667	2016	8	1	3	12	9.9	10	10	0	0.5	0	0	0	0	0	25	75	0	0	0
1668	2016	8	1	3	13	9.35	9	10	0.5	0	0	0	0	0	0	25	75	0	0	0
1669	2001	8	1	4	8	11.95	12	12	0	0	0	0	0	0	0	56.25	0	37.5	0	0
1670	2001	8	1	4	9	11.3	11	12	0	0	0	0	0	33.3333	0	23.3333	13.3333	30	0	0
1671	2001	8	1	4	10	10.7	11	12	0	0	0	0	0	5.40541	0	10.8108	64.8649	18.9189	0	0
1672	2001	8	1	4	11	9.4	9	10	0	2.05128	0	0.512821	0	0	0	30.7692	58.9744	10.2564	0	0
1673	2001	8	1	4	12	9.05	9	10	0	0.540541	0	0	0	0	0	16.2162	48.6486	32.4324	2.7027	0
1674	2001	8	1	4	13	7.25	7	8	0	0	0	0	0	32.4324	32.4324	5.40541	13.5135	16.2162	0	0
1675	2001	8	1	4	14	6.7	7	8	0	0	0	0	0	72.5	0	10	15	2.5	0	0
1676	2001	8	1	4	15	6.2	6	6	0	0	0	0	0	61.5385	0	12.8205	15.3846	10.2564	0	0
1677	2016	8	1	4	11	11.8	12	12	0	0	0	0	0	0	0	100	0	0	0	0
1678	2016	8	1	4	12	11.65	12	12	0	0	0	0	0	0	0	0	0	0	100	0
1679	2016	8	1	4	13	10.75	11	12	0	0	1.42857	0	0	0	0	0	42.8571	0	57.1429	0
1680	2016	8	1	4	14	9.65	10	10	0	0	0	0	0	0	0	52.6316	47.3684	0	0	0
1681	2016	8	1	4	15	8.55	9	10	0	0	0	0	0	0	0	50	40	10	0	0
1682	2016	8	1	4	16	8.35	8	8	0	0	0	0	0	0	0	0	90	10	0	0
1683	2016	8	1	4	17	7.9	8	8	0	0.5	0	0	0	0	0	40	35	25	0	0
1684	2016	8	1	4	18	6.65	7	8	0	1	0	0	0	0	0	57.5	42.5	0	0	0
1685	2001	8	2	1	1	15.8	16	16	0	0	0	1	0	0	0	35	65	0	0	0
1686	2001	8	2	1	2	15.5	16	16	0	0	0	0	0	0	0	17.5	80	2.5	0	0
1687	2001	8	2	1	3	15.25	15	16	0	0	0	1	0	0	0	0	90	5	0	5
1688	2001	8	2	1	4	14.1	14	14	0	0	0	0	0	0	0	0	100	0	0	0
1689	2001	8	2	1	5	12.45	12	12	0	0	0	0	0	0	0	15	85	0	0	0
1690	2001	8	2	1	6	11.7	12	12	0	0	0	0	0	100	0	0	0	0	0	0
1691	2001	8	2	1	7	10.85	11	12	0	0	0	0	0	85	0	0	15	0	0	0
1692	2001	8	2	1	8	10.25	10	10	0	0	0.5	0	0	85	15	0	0	0	0	0
1693	2001	8	2	1	9	9.7	10	10	0	0	0	0	0	100	0	0	0	0	0	0
1694	2016	8	2	1	11	14.6	15	16	0	0	0	0	0	100	0	0	0	0	0	0
1695	2016	8	2	1	12	13.5	14	14	0	0	0	0	0	100	0	0	0	0	0	0
1696	2016	8	2	1	13	13.05	13	14	0	0	0	0	0	100	0	0	0	0	0	0
1697	2016	8	2	1	14	13.1	13	14	0	0	0	0	0	90	0	0	0	10	0	0
1698	2016	8	2	1	15	13.7	14	14	0	0	0	0	0	38.8889	0	16.6667	44.4444	0	0	0
1699	2016	8	2	1	16	13.9	14	14	0	0	0	0	0	0	25	45	30	0	0	0
1700	2016	8	2	1	17	13.05	13	14	0	0	0	0	0	0	25	0	75	0	0	0
1701	2016	8	2	1	18	11.6	12	12	0	0	0	0	0	50	0	35	15	0	0	0
1702	2016	8	2	1	19	10.75	11	12	0	0	0	0	0	100	0	0	0	0	0	0
1703	2001	8	2	2	1	14.65	15	16	0	0	0	0	0	100	0	0	0	0	0	0
1704	2001	8	2	2	2	14.6	15	16	0	0	0	0	0	100	0	0	0	0	0	0
1705	2001	8	2	2	3	14.3	14	14	0	0	0	0	0	100	0	0	0	0	0	0
1706	2001	8	2	2	4	13.3	13	14	0	0	0	0	0	25	42.5	30	2.5	0	0	0
1707	2001	8	2	2	5	11.85	12	12	0	0	2	0	0	0	35	62.5	2.5	0	0	0
1708	2001	8	2	2	6	10.6	11	12	0	0	0.512821	0	0	0	41.0256	58.9744	0	0	0	0
1709	2001	8	2	2	7	8.95	9	10	0	0	0.5	0	0	0	35	62.5	2.5	0	0	0
1710	2001	8	2	2	8	8.5	9	10	0	0	0	0	0	0	35	65	0	0	0	0
1711	2001	8	2	2	9	7.5	8	8	0	0	0	0	0	5	30	65	0	0	0	0
1712	2016	8	2	2	12	14.25	14	14	0	0	0	0	0	0	100	0	0	0	0	0
1713	2016	8	2	2	13	14.3	14	14	0	0	0	0	0	0	64.2857	21.4286	14.2857	0	0	0
1714	2016	8	2	2	14	13.9	14	14	0	0	0	0	0	0	97.4359	0	2.5641	0	0	0
1715	2016	8	2	2	15	11.05	11	12	0	0	0	0	0	0	100	0	0	0	0	0
1716	2016	8	2	2	16	10.35	10	10	0	0	0	0	0	0	100	0	0	0	0	0
1717	2016	8	2	2	17	8.9	9	10	0	0	0	0	0	0	95	0	5	0	0	0
1718	2016	8	2	2	18	8.25	8	8	0	0	1	0	0	0	90	5	5	0	0	0
1719	2016	8	2	2	19	7.05	7	8	0	0	0	0	0	0	90	5	5	0	0	0
1720	2016	8	2	2	20	5.6	6	6	0	0	0	0	0	0	100	0	0	0	0	0
1721	2001	8	2	3	1	16.35	16	16	0	0	0	0	0	0	65	35	0	0	0	0
1722	2001	8	2	3	2	15.85	16	16	0	0	0	0	0	40	0	40	20	0	0	0
1723	2001	8	2	3	3	16	16	16	0	0	0	0	0	67.5	0	0	15	0	0	17.5
1724	2001	8	2	3	4	15.55	16	16	0	0	0	0	0	55	0	0	0	0	0	45
1725	2001	8	2	3	5	14.15	14	14	0	0	0	0	0	15	35	35	0	0	0	15
1726	2001	8	2	3	6	13.5	14	14	0	0	0	0	0	33.3333	27.7778	38.8889	0	0	0	0
1727	2001	8	2	3	7	14.45	14	14	0	0	0	0	0	45	25	25	0	0	0	5
1728	2001	8	2	3	8	13.95	14	14	0	0	0	0	0	47.5	0	20	5	0	0	27.5
1729	2001	8	2	3	9	13.5	14	14	0	0	0	0	0	50	0	20	20	0	0	10
1730	2001	8	2	3	10	13.3	13	14	0	0	0	0	0	50	0	0	0	0	0	50
1731	2001	8	2	3	11	12.1	12	12	0	0	0	0	0	0	100	0	0	0	0	0
1732	2001	8	2	3	12	9.9	10	10	0	0	0	0	0	0	0	100	0	0	0	0
1733	2016	8	2	3	9	15.05	15	16	0	0	0	0	0	50	50	0	0	0	0	0
1734	2016	8	2	3	10	14.5	15	16	0	0	0	0	0	50	50	0	0	0	0	0
1735	2016	8	2	3	11	13.25	13	14	0	0	1	0	0	100	0	0	0	0	0	0
1736	2016	8	2	3	12	13.55	14	14	0	0	0	0	0	75	25	0	0	0	0	0
1737	2016	8	2	3	13	14.7	15	16	0	0	0	0	0	75	25	0	0	0	0	0
1738	2016	8	2	3	14	14.2	14	14	0	0	0	0	0	100	0	0	0	0	0	0
1739	2016	8	2	3	15	13.6	14	14	0	0	0	0	0	28.5714	71.4286	0	0	0	0	0
1740	2016	8	2	3	16	13.45	13	14	0	0	0	0	0	5.26316	94.7368	0	0	0	0	0
1741	2016	8	2	3	17	11.95	12	12	0	0	0	0	0	25	75	0	0	0	0	0
1742	2016	8	2	3	18	11.15	11	12	0	0	0.5	0	0	0	100	0	0	0	0	0
1743	2016	8	2	3	19	10.25	10	10	0	0	0	0	0	0	70	15	15	0	0	0
1744	2016	8	2	3	20	10.05	10	10	0	0	0	0	0	0	70	15	15	0	0	0
1745	2001	8	2	4	1	17.2	17	18	0	0	0	0	0	0	35.8974	30.7692	30.7692	2.5641	0	0
1746	2001	8	2	4	2	16.05	16	16	0	0	0	1.02564	0	20.5128	20.5128	25.641	20.5128	2.5641	0	5.12821
1747	2001	8	2	4	3	15.3	15	16	0	0	0	0	0	0	10.2564	76.9231	7.69231	2.5641	2.5641	0
1748	2001	8	2	4	4	15.05	15	16	0	0	0	0	0	0	0	58.9744	30.7692	5.12821	2.5641	2.5641
1749	2001	8	2	4	5	14.65	15	16	0	0	0	0	0	25.641	0	51.2821	7.69231	15.3846	0	0
1750	2001	8	2	4	6	14	14	14	0	0	0	0	0	25	0	25	42.5	7.5	0	0
1751	2001	8	2	4	7	12.5	13	14	0	0	0	0	0	17.5	0	25	47.5	7.5	0	2.5
1752	2001	8	2	4	8	10.75	11	12	0	0	0	0	0	20	25	50	5	0	0	0
1753	2016	8	2	4	2	16.95	17	18	0	0	0	0.526316	0	89.4737	5.26316	5.26316	0	0	0	0
1754	2016	8	2	4	3	16.1	16	16	0	0	0	0	0	0	88.8889	11.1111	0	0	0	0
1755	2016	8	2	4	4	14.8	15	16	0	0	0	0	0	0	89.4737	10.5263	0	0	0	0
1756	2016	8	2	4	5	13	13	14	0	0	0	0	0	0	100	0	0	0	0	0
1757	2016	8	2	4	6	13.05	13	14	0	0	0	0	0	0	89.4737	10.5263	0	0	0	0
1758	2016	8	2	4	7	12.55	13	14	0	0	0	0	0	0	86.4865	5.40541	8.10811	0	0	0
1759	2016	8	2	4	8	11.55	12	12	0.5	0	0	0	0	0	100	0	0	0	0	0
1760	2016	8	2	4	9	10.95	11	12	0	0	0	0	0	25	75	0	0	0	0	0
1761	2001	8	3	1	1	14.3	14	14	0	0	0	0	0	5	0	10	70	15	0	0
1762	2001	8	3	1	2	13	13	14	0	0	0	0	0	90	0	0	5	5	0	0
1763	2001	8	3	1	3	11.2	11	12	0	0	0	0	0	87.5	12.5	0	0	0	0	0
1764	2001	8	3	1	4	11.25	11	12	0	0	0	0	0	87.5	12.5	0	0	0	0	0
1765	2001	8	3	1	5	11.55	12	12	0	0	0	0	0	97.4359	0	0	0	2.5641	0	0
1766	2001	8	3	1	6	12.2	12	12	0	0	0	0	0	100	0	0	0	0	0	0
1767	2001	8	3	1	7	11.6	12	12	0	0	0	0	0	80	0	0	0	0	0	20
1768	2001	8	3	1	8	11.5	12	12	0	0	0	1	0	100	0	0	0	0	0	0
1769	2001	8	3	1	9	12	12	12	0	0	0	0	0	100	0	0	0	0	0	0
1770	2001	8	3	1	10	11.5	12	12	0	0	0	0	0	20	0	0	0	0	0	80
1771	2001	8	3	1	11	10.5	11	12	0	0	0	0	0	100	0	0	0	0	0	0
1772	2016	8	3	1	10	15.85	16	16	0	0	0	0	0	0	0	25.641	69.2308	5.12821	0	0
1773	2016	8	3	1	11	15	15	16	0	0	0	0	0	0	0	31.5789	63.1579	5.26316	0	0
1774	2016	8	3	1	12	14.2	14	14	0	0	0	0	0	0	0	10	55	10	0	25
1775	2016	8	3	1	13	14.7	15	16	0	0	0	0	0	0	0	44.4444	55.5556	0	0	0
1776	2016	8	3	1	14	14.3	14	14	0	0	0	0	0	25	50	0	15	10	0	0
1777	2016	8	3	1	15	12.65	13	14	0	0	0	0	0	10	50	40	0	0	0	0
1778	2016	8	3	1	16	11.9	12	12	0	0	0	0	0	0	50	40	10	0	0	0
1779	2016	8	3	1	17	11.75	12	12	0	0	0	0	0	80	10	10	0	0	0	0
1780	2016	8	3	1	18	11.2	11	12	0	0	0	0	0	75	10	15	0	0	0	0
1781	2016	8	3	1	19	10.9	11	12	0	0	0	0	0	90	0	10	0	0	0	0
1782	2016	8	3	1	20	9.5	10	10	0	0	0	0	0	90	0	10	0	0	0	0
1783	2001	8	3	2	1	17.4	17	18	0	0	0	0	0	38.0952	0	0	28.5714	33.3333	0	0
1784	2001	8	3	2	2	17	17	18	0	0	0	0	0	53.8462	0	0	7.69231	38.4615	0	0
1785	2001	8	3	2	3	16.5	17	18	0	0	0	0	0	0	0	0	38.4615	61.5385	0	0
1786	2001	8	3	2	4	15.8	16	16	0	0	0	0	0	0	0	0	33.3333	66.6667	0	0
1787	2001	8	3	2	5	15.4	15	16	0	0	0	0	0	20.5128	0	0	15.3846	48.7179	15.3846	0
1788	2016	8	3	2	15	17.8	18	18	0	0	0	0	0	0	0	0	86.1111	5.55556	0	8.33333
1789	2016	8	3	2	16	17.3	17	18	0	0	0	0	0	0	0	0	88.5714	11.4286	0	0
1790	2016	8	3	2	17	16.5	17	18	0	0	0	0	0	0	0	0	89.1892	10.8108	0	0
1791	2016	8	3	2	18	15.7	16	16	0	0	0	0	0	0	0	2.7027	89.1892	8.10811	0	0
1792	2016	8	3	2	19	15.25	15	16	0	0	0	0	0	0	27.027	0	62.1622	10.8108	0	0
1793	2001	8	3	3	1	15.8	16	16	0	0	0	0	0	100	0	0	0	0	0	0
1794	2001	8	3	3	2	15.7	16	16	0	0	0	0	0	100	0	0	0	0	0	0
1795	2001	8	3	3	3	15.7	16	16	0	0	0	0	0	100	0	0	0	0	0	0
1796	2001	8	3	3	4	15.6	16	16	0	0	0	0	0	100	0	0	0	0	0	0
1797	2001	8	3	3	5	15.2	15	16	0	0	0	4.66667	0	86.6667	13.3333	0	0	0	0	0
1798	2001	8	3	3	6	13.85	14	14	0	0	0	0.540541	0	48.6486	48.6486	0	0	2.7027	0	0
1799	2001	8	3	3	7	14	14	14	0	0	0	0	0	100	0	0	0	0	0	0
1800	2001	8	3	3	8	12.6	13	14	0	0	0	0	0	100	0	0	0	0	0	0
1801	2001	8	3	3	9	12	12	12	0	0	0	0	0	100	0	0	0	0	0	0
1802	2016	8	3	3	9	14.65	15	16	0	0	0	0	0	100	0	0	0	0	0	0
1803	2016	8	3	3	10	14.9	15	16	0	0	0	0	0	100	0	0	0	0	0	0
1804	2016	8	3	3	11	14.9	15	16	0	0	0	0	0	47.0588	0	0	0	17.6471	0	35.2941
1805	2016	8	3	3	12	14	14	14	0	0	0	0	0	75	0	25	0	0	0	0
1806	2016	8	3	3	13	13.75	14	14	0	0	0	0	0	100	0	0	0	0	0	0
1807	2016	8	3	3	14	13.6	14	14	0	0	0	0	0	85	0	0	0	15	0	0
1808	2016	8	3	3	15	13.45	13	14	0	0	0	0	0	61.1111	0	0	0	11.1111	0	27.7778
1809	2016	8	3	3	16	13.4	13	14	0	0	0	0	0	0	0	0	83.3333	11.1111	0	5.55556
1810	2016	8	3	3	17	12.5	13	14	0	0	0	0	0	0	0	0	65	35	0	0
1811	2001	8	3	4	1	11.15	11	12	0.5	0	1	0	0	0	100	0	0	0	0	0
1812	2001	8	3	4	2	12.05	12	12	0	0.5	0	0	0	0	50	50	0	0	0	0
1813	2001	8	3	4	3	11.15	11	12	0	0.5	0	0	0	0	50	50	0	0	0	0
1814	2001	8	3	4	4	11	11	12	0	1	0	0	0	0	50	50	0	0	0	0
1815	2001	8	3	4	5	10.4	10	10	0	0.5	0	0	0	0	90	10	0	0	0	0
1816	2001	8	3	4	6	10.2	10	10	0	0	0	0	0	0	0	90	10	0	0	0
1817	2001	8	3	4	7	8.05	8	8	0	0.5	0.5	0	0	0	50	50	0	0	0	0
1818	2001	8	3	4	8	9.9	10	10	0	0	0	0	0	0	40	60	0	0	0	0
1819	2001	8	3	4	9	9.9	10	10	0	0	0	0	0	0	100	0	0	0	0	0
1820	2001	8	3	4	10	9	9	10	0	0	0	0	0	0	0	100	0	0	0	0
1821	2001	8	3	4	11	7.8	8	8	0	2	1	0	0	0	0	100	0	0	0	0
1822	2001	8	3	4	12	7.8	8	8	0	0	1	0	0	0	0	100	0	0	0	0
1823	2001	8	3	4	13	7.1	7	8	0	0	0	0	0	0	80	20	0	0	0	0
1824	2001	8	3	4	14	6.8	7	8	0	0	0	0	0	0	100	0	0	0	0	0
1825	2016	8	3	4	5	10.5	11	12	0	0	1.5	0	0	0	75	5	0	0	20	0
1826	2016	8	3	4	6	12.15	12	12	0	0	0	0	0	0	70	10	0	0	20	0
1827	2016	8	3	4	7	8.75	9	10	0	0	0	0	0	0	82.3529	17.6471	0	0	0	0
1828	2016	8	3	4	8	8.55	9	10	0	0	0	0	0	45.1613	45.1613	9.67742	0	0	0	0
1829	2016	8	3	4	9	7.95	8	8	0	0	0.714286	0	0	78.5714	21.4286	0	0	0	0	0
1830	2016	8	3	4	10	3.95	4	4	0	0	0	0	0	0	100	0	0	0	0	0
1831	2016	8	3	4	12	13.1	13	14	0	0	0	0	0	0	100	0	0	0	0	0
1832	2016	8	3	4	13	10.55	11	12	0	0.5	0	0	0	0	100	0	0	0	0	0
1833	2016	8	3	4	14	10.4	10	10	0	0	0	0	0	0	100	0	0	0	0	0
1834	2016	8	3	4	15	9.7	10	10	0	0	0	0	0	0	90	0	0	0	0	10
1835	2016	8	3	4	16	8.9	9	10	0	0	0	0	0	0	97.5	0	0	0	0	2.5
1836	2016	8	3	4	17	7.7	8	8	0	0	0	0	0	0	92.5	0	0	0	0	7.5
1837	2016	8	3	4	18	8.15	8	8	0	0	0	0.588235	0	29.4118	64.7059	0	0	0	0	5.88235
1838	2016	8	3	4	19	7.5	8	8	0	0	0.588235	0	0	97.0588	0	0	0	0	0	2.94118
1839	2001	9	1	1	1	15.9	16	16	0	1	0	0	0	0	0	0	100	0	0	0
1840	2001	9	1	1	2	16.25	16	16	0	6.11111	0.555556	0.555556	0	0	0	0	100	0	0	0
1841	2001	9	1	1	3	14.6	15	16	0.526316	13.6842	0	0	0	0	0	0	100	0	0	0
1842	2001	9	1	1	4	14.6	15	16	0	6.11111	0.555556	0	0	0	0	0	88.8889	11.1111	0	0
1843	2001	9	1	1	5	14.65	15	16	0	6.15385	0	0	0	0	0	0	94.8718	5.12821	0	0
1844	2001	9	1	1	6	14.65	15	16	0	1.02564	0	0	0	0	0	10.2564	66.6667	2.5641	20.5128	0
1845	2001	9	1	1	7	13.9	14	14	0	0	0	0.625	0	31.25	0	0	68.75	0	0	0
1846	2001	9	1	1	8	12.55	13	14	0	0	0.666667	0	0	100	0	0	0	0	0	0
1847	2001	9	1	1	9	11	11	12	0	0	0	0	0	100	0	0	0	0	0	0
1848	2016	9	1	1	12	16.3	16	16	11	0.5	0.5	0	45	0	0	27.5	42.5	22.5	7.5	0
1849	2016	9	1	1	13	15.1	15	16	5.5	1.5	0.5	0	12.5	0	0	25	60	15	0	0
1850	2016	9	1	1	14	14.85	15	16	0	0	0.5	0.5	0	0	0	10	70	15	0	5
1851	2016	9	1	1	15	14.8	15	16	0	0	0	0	0	0	0	45	50	0	0	5
1852	2016	9	1	1	16	14.75	15	16	0	0	4.21053	0	0	0	0	15.7895	65.7895	5.26316	0	13.1579
1853	2016	9	1	1	17	15.05	15	16	3.15789	0	0.526316	0	13.1579	42.1053	42.1053	0	5.26316	10.5263	0	0
1854	2016	9	1	1	18	13.25	13	14	0	0	0.5	0	0	50	45	0	5	0	0	0
1855	2016	9	1	1	19	11.75	12	12	0	0	0	0	0	45	0	10	40	5	0	0
1856	2016	9	1	1	20	10.45	10	10	0	0	1	0	0	50	0	30	20	0	0	0
1857	2001	9	1	2	1	14.65	15	16	0	1.5	0	0.5	0	85	0	15	0	0	0	0
1858	2001	9	1	2	2	13.45	13	14	0	0.5	0	0	0	100	0	0	0	0	0	0
1859	2001	9	1	2	3	14.75	15	16	0	0	0	0	0	50	50	0	0	0	0	0
1860	2001	9	1	2	4	15.65	16	16	0	0	0.5	0	0	100	0	0	0	0	0	0
1861	2001	9	1	2	5	15.3	15	16	0	0	2.5	0	0	100	0	0	0	0	0	0
1862	2001	9	1	2	6	10.65	11	12	0	0	0	0	0	55	45	0	0	0	0	0
1863	2001	9	1	2	7	6.95	7	8	0	0	0	0	0	25	75	0	0	0	0	0
1864	2001	9	1	2	8	5.25	5	6	0	0	0	0	0	50	50	0	0	0	0	0
1865	2016	9	1	2	13	16.7	17	18	3.5	0	3.5	0	0	50	50	0	0	0	0	0
1866	2016	9	1	2	14	16.75	17	18	2	0	0.5	0	0	80	0	0	20	0	0	0
1867	2016	9	1	2	15	15.3	15	16	0	2	0.5	0	0	70	0	0	30	0	0	0
1868	2016	9	1	2	16	13.25	13	14	1.5	0	0.5	0	2.5	40	50	0	0	10	0	0
1869	2016	9	1	2	17	11.75	12	12	5	0	1.5	0	5	50	50	0	0	0	0	0
1870	2016	9	1	2	18	10.5	11	12	4	0	3	0	12.5	45	50	0	5	0	0	0
1871	2016	9	1	2	19	7.9	8	8	3	0	0.5	0	15	50	40	10	0	0	0	0
1872	2016	9	1	2	20	7.55	8	8	4.5	0	0	0	15	50	35	0	15	0	0	0
1873	2001	9	1	3	1	14.9	15	16	0	0	0	2.10526	0	0	0	100	0	0	0	0
1874	2001	9	1	3	2	15.7	16	16	0	0	0	0	0	0	42.1053	47.3684	0	0	0	0
1875	2001	9	1	3	3	15.1	15	16	0	1	0	2	0	0	0	47.5	50	0	0	2.5
1876	2001	9	1	3	4	15.25	15	16	0	0	0	0	0	0	0	50	50	0	0	0
1877	2001	9	1	3	5	14.85	15	16	0	0	0.5	0	0	0	0	37.5	60	0	0	2.5
1878	2001	9	1	3	6	15.1	15	16	0	0	0	0	0	0	0	25	75	0	0	0
1879	2001	9	1	3	7	14.05	14	14	0	0	0	0	0	0	0	20	75	0	5	0
1880	2001	9	1	3	8	12.6	13	14	0	0	0	0	0	0	0	10	90	0	0	0
1881	2001	9	1	3	9	13.9	14	14	0	0	0	0	0	0	0	77.7778	0	0	22.2222	0
1882	2001	9	1	3	11	13.7	14	14	0	0	0	0	0	0	20	0	70	10	0	0
1883	2016	9	1	3	11	15.2	15	16	0	0	1.57895	0	0	0	26.3158	57.8947	15.7895	0	0	0
1884	2016	9	1	3	12	15.2	15	16	0	0	0	0	0	0	26.3158	31.5789	31.5789	10.5263	0	0
1885	2016	9	1	3	13	14.7	15	16	0	0	0.5	0	0	0	0	55	30	10	5	0
1886	2016	9	1	3	14	14.6	15	16	0	0	0	0.5	0	0	20	67.5	0	12.5	0	0
1887	2016	9	1	3	15	13.55	14	14	0.526316	2.63158	0	0	0	42.1053	26.3158	15.7895	10.5263	5.26316	0	0
1888	2016	9	1	3	16	13.85	14	14	0	0	1	0	0	0	0	45	25	25	5	0
1889	2016	9	1	3	17	13.85	14	14	0	0	0	0	0	0	0	15	50	35	0	0
1890	2016	9	1	3	18	13	13	14	0	0	0	0	0	0	0	15	60	25	0	0
1891	2016	9	1	3	19	12.05	12	12	0	0	0	0	0	0	0	30	30	40	0	0
1892	2016	9	1	3	20	11.65	12	12	0	0	0	0	0	0	0	5	80	15	0	0
1893	2001	9	1	4	2	16.05	16	16	0	0	0	0	0	0	0	75	25	0	0	0
1894	2001	9	1	4	3	14.45	14	14	0	0	2	0	0	0	0	100	0	0	0	0
1895	2001	9	1	4	4	13.15	13	14	0	1	0.5	0	0	0	25	60	15	0	0	0
1896	2001	9	1	4	5	11.8	12	12	0	0	0.5	0	0	0	55	45	0	0	0	0
1897	2001	9	1	4	6	9.3	9	10	0	0	0.5	0	0	0	25	75	0	0	0	0
1898	2001	9	1	4	7	6.85	7	8	0.5	0.5	0	0	0	0	0	100	0	0	0	0
1899	2001	9	1	4	8	6.4	6	6	0	0	1	0	0	0	50	50	0	0	0	0
1900	2001	9	1	4	9	5.1	5	6	0	0	0	0	0	0	75	25	0	0	0	0
1901	2016	9	1	4	11	14.15	14	14	0	0	0.5	0	0	0	50	50	0	0	0	0
1902	2016	9	1	4	12	12.55	13	14	0	0	0	0	0	0	50	50	0	0	0	0
1903	2016	9	1	4	13	10.8	11	12	0	0	0	0	0	0	50	50	0	0	0	0
1904	2016	9	1	4	14	9.1	9	10	1	0	1	0	0	0	50	50	0	0	0	0
1905	2016	9	1	4	15	7.55	8	8	0.5	0	0.5	0	0	0	50	50	0	0	0	0
1906	2016	9	1	4	16	6.6	7	8	0	0	1	0	0	0	50	50	0	0	0	0
1907	2016	9	1	4	17	6.3	6	6	0	0	0.5	0	0	0	50	50	0	0	0	0
1908	2016	9	1	4	18	5.65	6	6	0	0	0	0	0	0	50	50	0	0	0	0
1909	2001	9	2	1	1	14.45	14	14	0	1.5	0	0	0	0	0	100	0	0	0	0
1910	2001	9	2	1	2	13.4	13	14	0	2.5	0.5	0	0	0	0	100	0	0	0	0
1911	2001	9	2	1	3	12.1	12	12	0	0	0	0	0	0	0	100	0	0	0	0
1912	2001	9	2	1	4	9.85	10	10	0	0	0	0	0	0	0	100	0	0	0	0
1913	2001	9	2	1	5	9.6	10	10	0	2	0	0	0	0	0	100	0	0	0	0
1914	2001	9	2	1	6	8.2	8	8	0	0.5	0	0	0	0	0	100	0	0	0	0
1915	2001	9	2	1	7	5.85	6	6	0	0	0.5	0	0	0	0	100	0	0	0	0
1916	2001	9	2	1	8	5.75	6	6	0	0	0	0	0	0	0	100	0	0	0	0
1917	2001	9	2	1	9	4.95	5	6	0	0	0.5	0	0	0	0	100	0	0	0	0
1918	2001	9	2	1	10	3.85	4	4	0	0	2	0	0	0	0	100	0	0	0	0
1919	2001	9	2	1	11	4.15	4	4	0	0	1	0	0	0	0	85	15	0	0	0
1920	2001	9	2	1	12	3.4	3	4	0	0	0	0	0	0	0	82.5	17.5	0	0	0
1921	2001	9	2	1	13	3.15	3	4	0	0	0.5	0	0	0	0	90	10	0	0	0
1922	2016	9	2	1	8	15.4	15	16	0	1	0	0	0	0	0	85	15	0	0	0
1923	2016	9	2	1	9	13.7	14	14	0	0.5	0	0	0	0	0	85	15	0	0	0
1924	2016	9	2	1	10	13.05	13	14	0.5	0.5	0	0	2.5	0	25	60	15	0	0	0
1925	2016	9	2	1	11	12.35	12	12	1	0.5	0.5	0	0	0	0	85	15	0	0	0
1926	2016	9	2	1	12	10.8	11	12	3.5	0.5	0	0	5	0	0	90	10	0	0	0
1927	2016	9	2	1	13	9.65	10	10	2.5	1	0	0	0	0	0	90	10	0	0	0
1928	2016	9	2	1	14	8.45	8	8	2	0	0.5	0	0	0	0	95	5	0	0	0
1929	2016	9	2	1	15	7.2	7	8	1.5	0	1	0	2.5	10	0	90	0	0	0	0
1930	2016	9	2	1	16	6	6	6	1.5	0	0.5	0	0	0	0	100	0	0	0	0
1931	2016	9	2	1	17	4.7	5	6	0	0	0.5	0	0	15	0	60	25	0	0	0
1932	2016	9	2	1	18	3.35	3	4	0	0	0	0	10	0	0	100	0	0	0	0
1933	2016	9	2	1	19	3.15	3	4	0	0	0	0	0	0	0	100	0	0	0	0
1934	2016	9	2	1	20	3	3	4	0	0	0	0	0	0	0	100	0	0	0	0
1935	2001	9	2	2	1	15.15	15	16	0	0	0	0	0	0	0	46.1538	48.7179	0	0	5.12821
1936	2001	9	2	2	2	13.8	14	14	0.5	0.5	0	0	0	0	0	60	32.5	0	2.5	5
1937	2001	9	2	2	3	13.3	13	14	0	1	0.5	0	0	0	0	50	0	0	0	0
1938	2001	9	2	2	4	12.3	12	12	0	3	0.5	0	0	0	0	50	0	0	0	0
1939	2001	9	2	2	5	10.15	10	10	0	7	0	0	0	0	0	50	0	0	0	0
1940	2001	9	2	2	6	8.5	9	10	0	15	1	0	0	0	0	0	0	0	0	0
1941	2001	9	2	2	7	7	7	8	0	3	0	0	0	0	0	0	0	0	0	0
1942	2001	9	2	2	8	5.3	5	6	1	2	2	0	0	0	0	0	0	0	0	0
1943	2016	9	2	2	11	14.35	14	14	0	0	0.512821	0	0	0	0	20.5128	74.359	5.12821	0	0
1944	2016	9	2	2	12	13.5	14	14	0	0	0	0	0	0	0	24.3243	72.973	2.7027	0	0
1945	2016	9	2	2	13	12.5	13	14	6	1.5	0	0	20	0	20	45	30	5	0	0
1946	2016	9	2	2	14	11.55	12	12	6.11111	0.555556	3.33333	0	30.5556	0	0	50	50	0	0	0
1947	2016	9	2	2	15	9.7	10	10	0	1	4.5	0	2.5	0	0	45	55	0	0	0
1948	2016	9	2	2	16	8.4	8	8	0.5	0	0.5	0	2.5	0	0	57.5	42.5	0	0	0
1949	2016	9	2	2	17	7.4	7	8	0	0	0.5	0	0	0	0	90	10	0	0	0
1950	2016	9	2	2	18	6.1	6	6	0	0	0	0	0	0	0	67.5	27.5	5	0	0
1951	2001	9	2	3	1	15.35	15	16	2	7	0	0	0	40	0	0	40	20	0	0
1952	2001	9	2	3	2	13.15	13	14	1	3.5	0	0	0	0	0	0	60	40	0	0
1953	2001	9	2	3	3	10.9	11	12	0.5	4	0.5	0	0	0	10	0	57.5	32.5	0	0
1954	2001	9	2	3	4	10.1	10	10	5.12821	2.05128	4.10256	0	7.69231	0	10.2564	71.7949	17.9487	0	0	0
1955	2001	9	2	3	5	9.35	9	10	5	1	0.5	0.5	10	0	0	75	25	0	0	0
1956	2001	9	2	3	6	8.3	8	8	0.5	0	1	0	0	0	0	75	25	0	0	0
1957	2001	9	2	3	7	6.8	7	8	0	0	0	0	0	0	25	50	25	0	0	0
1958	2016	9	2	3	14	15.4	15	16	1	0	0	0	0	0	0	47.5	10	42.5	0	0
1959	2016	9	2	3	15	12.85	13	14	3	0.5	0.5	0	0	0	0	95	5	0	0	0
1960	2016	9	2	3	16	10.6	11	12	1	0	2.5	0	0	0	0	97.5	2.5	0	0	0
1961	2016	9	2	3	17	8.65	9	10	0	1	0	0	7.5	0	0	55	40	5	0	0
1962	2016	9	2	3	18	7.9	8	8	0	0	2	0	0	0	0	75	15	10	0	0
1963	2016	9	2	3	19	7.55	8	8	0	0	0	1	0	0	0	50	50	0	0	0
1964	2016	9	2	3	20	7.3	7	8	0	0	0	0	0	0	0	70	30	0	0	0
1965	2001	9	2	4	1	17.45	17	18	1.5	4.5	0	0	0	40	10	5	45	0	0	0
1966	2001	9	2	4	2	15.65	16	16	0.5	2	0.5	0.5	0	20	60	15	5	0	0	0
1967	2001	9	2	4	3	13.9	14	14	1.5	0.5	0	0	0	40	45	15	0	0	0	0
1968	2001	9	2	4	4	12	12	12	2.5	5	0.5	0.5	0	0	40	60	0	0	0	0
1969	2001	9	2	4	5	10.45	10	10	1	3	1	0	0	20	55	25	0	0	0	0
1970	2016	9	2	4	14	17.75	18	18	3.5	0	0	0	7.5	0	85	15	0	0	0	0
1971	2016	9	2	4	15	15.9	16	16	3.5	0	0	0	7.5	0	90	10	0	0	0	0
1972	2016	9	2	4	16	13.95	14	14	5	0	1	0.5	5	0	100	0	0	0	0	0
1973	2016	9	2	4	17	13.1	13	14	2.5	0	1	0	2.5	50	20	30	0	0	0	0
1974	2016	9	2	4	18	11.15	11	12	0	0	0.5	0	0	50	50	0	0	0	0	0
1975	2001	9	3	1	1	13.85	14	14	0	0	0	0.526316	0	0	0	89.4737	10.5263	0	0	0
1976	2001	9	3	1	2	13.6	14	14	0	0	0	0	0	0	0	100	0	0	0	0
1977	2001	9	3	1	3	13.15	13	14	0	0	0	0	0	0	0	100	0	0	0	0
1978	2001	9	3	1	4	13.15	13	14	0	0	0	0	0	0	0	89.4737	0	0	0	10.5263
1979	2001	9	3	1	5	12.4	12	12	0	0	0	0	0	0	5.26316	52.6316	21.0526	0	0	21.0526
1980	2001	9	3	1	6	11.5	12	12	0	0	0.5	0	0	50	0	50	0	0	0	0
1981	2001	9	3	1	7	11.2	11	12	0	0	0	0	0	35	0	65	0	0	0	0
1982	2001	9	3	1	8	10.9	11	12	0	0	0	0	0	0	0	100	0	0	0	0
1983	2001	9	3	1	9	10.8	11	12	0	0	0.5	0	0	0	0	100	0	0	0	0
1984	2001	9	3	1	10	10.85	11	12	0	0	0.5	0.5	0	30	0	55	0	0	0	15
1985	2001	9	3	1	11	8.85	9	10	0	0	0.5	0	0	30	0	65	0	0	0	5
1986	2001	9	3	1	12	9.6	10	10	0	0	0	0	0	50	0	50	0	0	0	0
1987	2001	9	3	1	13	9.85	10	10	0	0	0	0	0	75	0	25	0	0	0	0
1988	2001	9	3	1	14	9.45	9	10	0	0	0	0	0	100	0	0	0	0	0	0
1989	2001	9	3	1	15	9.4	9	10	0	0	0	0	0	100	0	0	0	0	0	0
1990	2016	9	3	1	3	13.1	13	14	0	0	0.5	0	0	0	0	82.5	5	2.5	10	0
1991	2016	9	3	1	4	12.95	13	14	0	0	0	0	0	0	25	75	0	0	0	0
1992	2016	9	3	1	5	12.65	13	14	0	0	1	0	0	0	45	45	2.5	2.5	5	0
1993	2016	9	3	1	6	12	12	12	0	0	0.5	0	0	0	25	65	2.5	2.5	5	0
1994	2016	9	3	1	7	12	12	12	0	0	0	0	0	0	45	47.5	0	2.5	5	0
1995	2016	9	3	1	8	10.85	11	12	0	0	0	0	0	0	90	5	0	0	5	0
1996	2016	9	3	1	9	10.4	10	10	0	0	0	0	0	0	75	12.5	0	2.5	10	0
1997	2016	9	3	1	10	10.75	11	12	0	0	0	0	0	0	85	7.5	0	2.5	5	0
1998	2016	9	3	1	11	10.75	11	12	0	0	0	0	0	0	92.5	7.5	0	0	0	0
1999	2016	9	3	1	12	10.15	10	10	0	0	0	0	0	0	25	50	5	10	10	0
[truncated: 1,201 more rows]

## Sheet: Data3 Towed video barrens cover
Sample_period_rounded	Site	Site_name	Subsite	Transect	Percentage of transect continuous barrens	Percentage of transect large incipient barrens	Percentage of transect medium incipient barrens	Percentage of transect small incipient barrens	Overall planar percent barrens (calculated by summing all barrens types for each transect after multiplying each type by mid-point proportions of 0.925, 0.625, 0.30 and 0.10 for continuous barrens and large, medium and small incipient patches respectively)
2001	1	Eddystone	1	1	0	0	0	0	0
2001	1	Eddystone	1	2	0	0	3.64	7.22	1.81
2001	1	Eddystone	1	3	0	0	0	1.01	0.1
2001	1	Eddystone	1	4	0	0	0	0	0
2001	1	Eddystone	2	1	0	0	0	0	0
2001	1	Eddystone	2	2	0	0	0	0	0
2001	1	Eddystone	2	3	0	0	0	0	0
2001	1	Eddystone	3	1	0	0	0	0	0
2001	1	Eddystone	3	2	0	0	0	2.17	0.22
2001	1	Eddystone	3	3	0	0	0	0	0
2001	1	Eddystone	3	4	0	0	0	0	0
2001	2	StHelens	1	1	20.84	17.75	19.18	11.21	36.58
2001	2	StHelens	1	2	39.65	8.59	11.18	20.67	49.36
2001	2	StHelens	1	4	4.17	23.6	37.52	0	27.22
2001	2	StHelens	2	1	19.68	4.92	5.97	18.03	25.73
2001	2	StHelens	2	2	4.44	8.5	6.69	18	12.5
2001	2	StHelens	2	3	0	0	0	0	0
2001	2	StHelens	3	1	39.81	12.12	8.54	13.72	49.8
2001	2	StHelens	3	2	2.61	7.12	7.39	11.11	9.5
2001	2	StHelens	3	3	4.17	1.45	7.48	12.46	8.39
2001	2	StHelens	3	4	5.11	5.67	6.84	11.9	11.18
2001	3	Fourmile	1	1	0	0	0	0	0
2001	3	Fourmile	1	2	0	0	0	0	0
2001	3	Fourmile	1	3	0	0	0	0	0
2001	3	Fourmile	1	4	0	0	0	0	0
2001	3	Fourmile	2	1	0	0	0	0	0
2001	3	Fourmile	2	2	0	0	0	0	0
2001	3	Fourmile	2	3	0	0	0	0.57	0.06
2001	3	Fourmile	2	4	0	0	0	0	0
2001	3	Fourmile	3	1	0	0	0	0	0
2001	3	Fourmile	3	2	0	0	0	0	0
2001	3	Fourmile	3	3	0	0	0	0	0
2001	3	Fourmile	3	4	0	0	0	1.04	0.1
2001	4	Bicheno	1	1	0	0	0	2.81	0.28
2001	4	Bicheno	1	2	0	0	0	0.94	0.09
2001	4	Bicheno	1	4	0	0	0	0	0
2001	4	Bicheno	2	1	0	0	0	0.49	0.05
2001	4	Bicheno	2	2	0	0	0	0.68	0.07
2001	4	Bicheno	2	3	0	0	0	0	0
2001	4	Bicheno	2	4	0	0	0	0	0
2001	4	Bicheno	3	1	0	0	0	0.65	0.07
2001	4	Bicheno	3	2	0	1.17	2.09	4.1	1.62
2001	4	Bicheno	3	3	0	0	0	0	0
2001	4	Bicheno	3	4	0	0	0.63	5.88	0.78
2001	5	Wineglass	1	1	0	0	0.24	5.04	0.58
2001	5	Wineglass	1	2	0	0	0	3.14	0.31
2001	5	Wineglass	1	3	0	0	0	1.43	0.14
2001	5	Wineglass	1	4	0	0	0	6.16	0.62
2001	5	Wineglass	2	1	0	0	2.4	8.96	1.62
2001	5	Wineglass	2	2	0	0.88	2.76	11.45	2.42
2001	5	Wineglass	2	3	0	0	0	0	0
2001	5	Wineglass	2	4	2.65	5.01	5.55	19.2	8.74
2001	5	Wineglass	3	1	1.08	3.38	5.72	18.62	6.35
2001	5	Wineglass	3	2	0	0	0.7	13.74	1.58
2001	5	Wineglass	3	3	0	4.36	4.65	14.49	5.03
2001	5	Wineglass	3	4	0	0	1.33	13.87	1.79
2001	6	Schouten	1	1	0	0.19	1.81	14.48	2.09
2001	6	Schouten	1	2	3.51	2.8	7.12	19.88	9.04
2001	6	Schouten	1	3	0	0	0	2.16	0.22
2001	6	Schouten	1	4	0	10.12	12.26	21.84	10.92
2001	6	Schouten	2	1	7.36	8.17	13.67	7	16.24
2001	6	Schouten	2	2	0	0.47	0.25	2.26	0.53
2001	6	Schouten	2	3	6.51	2.12	5.76	33.72	12.68
2001	6	Schouten	3	1	0	0	0	0.61	0.06
2001	6	Schouten	3	2	0	0	0	0.91	0.09
2001	7	Maria	1	1	0	0	0	0.85	0.09
2001	7	Maria	1	2	0.23	0	0.47	1.54	0.53
2001	7	Maria	1	3	0	0	0	0	0
2001	7	Maria	1	4	0	0	0	0	0
2001	7	Maria	2	1	0	0.7	1.29	6.55	1.39
2001	7	Maria	2	2	0.81	0.73	6.6	13.37	4.49
2001	7	Maria	2	3	0	3.71	12.04	28.59	8.32
2001	7	Maria	2	4	6.14	0	0	3.07	6.45
2001	7	Maria	3	1	0	0	0	0	0
2001	7	Maria	3	2	0	0	0.26	0.67	0.15
2001	7	Maria	3	3	0	0	0	0	0
2001	7	Maria	3	4	0	0	0	0	0
2001	8	Forestier	1	1	0	0	0	0	0
2001	8	Forestier	1	2	0	0	0	0	0
2001	8	Forestier	1	3	0	0	0	0	0
2001	8	Forestier	1	4	0	0	0	0	0
2001	8	Forestier	2	1	0	0	0	0	0
2001	8	Forestier	2	2	0	0	0	0	0
2001	8	Forestier	2	3	0	0	0	0	0
2001	8	Forestier	2	4	0	0	0	0	0
2001	8	Forestier	3	1	0	0	0	0	0
2001	8	Forestier	3	2	0	0	0	0	0
2001	8	Forestier	3	3	0	0	0	0	0
2001	8	Forestier	3	4	0	0	0	0	0
2001	9	Fortescue	1	1	0	0	0	0	0
2001	9	Fortescue	1	2	0	0	0	0	0
2001	9	Fortescue	1	3	0	0	0	0	0
2001	9	Fortescue	1	4	0	0	0	0	0
2001	9	Fortescue	1	5	0	0	0	0	0
2001	9	Fortescue	1	6	0	0	0	4.87	0.49
2001	9	Fortescue	2	1	0	0	0	6.67	0.67
2001	9	Fortescue	2	2	0	0	0	0	0
2001	9	Fortescue	2	5	0	0	0	0	0
2001	9	Fortescue	2	6	0	0	0	0	0
2001	9	Fortescue	3	1	0	0	0	0	0
2001	9	Fortescue	3	2	0	0	0	0	0
2001	9	Fortescue	3	3	0	0	0	0	0
2001	9	Fortescue	3	4	0	0	0	0	0
2001	9	Fortescue	3	5	0	0	0	0	0
2001	9	Fortescue	3	6	0	0	0	0	0
2001	10	Nubeena	1	1	0	0	0	0	0
2001	10	Nubeena	1	2	0	0	0	0	0
2001	10	Nubeena	1	3	0	0	0	0	0
2001	10	Nubeena	1	4	0	0	0	0	0
2001	10	Nubeena	2	1	0	0	0	0	0
2001	10	Nubeena	2	2	0	0	0	0	0
2001	10	Nubeena	2	3	0	0	0	0	0
2001	10	Nubeena	2	4	0	0	0	0	0
2001	10	Nubeena	3	1	0	0	0	0	0
2001	10	Nubeena	3	2	0	0	0	0	0
2001	10	Nubeena	3	3	0	0	0	0	0
2001	10	Nubeena	3	4	0	0	0	0	0
2001	11	NthBruny	1	1	0	0	0	0	0
2001	11	NthBruny	1	2	0	0	0	0	0
2001	11	NthBruny	1	3	0	0	0	0	0
2001	11	NthBruny	1	4	0	0	0	0	0
2001	11	NthBruny	2	1	0	0	0	0	0
2001	11	NthBruny	2	2	0	0	0	0	0
2001	11	NthBruny	2	3	0	0	0	0	0
2001	11	NthBruny	2	4	0	0	0	0	0
2001	11	NthBruny	3	1	0	0	0	0	0
2001	11	NthBruny	3	2	0	0	0	0	0
2001	11	NthBruny	3	3	0	0	0	0	0
2001	11	NthBruny	3	4	0	0	0	0	0
2001	12	SthBruny	1	1	0	0	0	0	0
2001	12	SthBruny	1	2	0	0	0	0	0
2001	12	SthBruny	1	3	0	0	0	0	0
2001	12	SthBruny	1	4	0	0	0	0	0
2001	12	SthBruny	2	1	0	0	0	0	0
2001	12	SthBruny	2	2	0	0	0	0	0
2001	12	SthBruny	2	3	0	0	0	0	0
2001	12	SthBruny	2	4	0	0	0	0	0
2001	12	SthBruny	3	1	0	0	0	0	0
2001	12	SthBruny	3	2	0	0	0	0	0
2001	12	SthBruny	3	3	0	0	0	0	0
2001	12	SthBruny	3	4	0	0	0	0	0
2001	13	Recherche	1	1	0	0	0	0	0
2001	13	Recherche	1	2	0	0	0	0	0
2001	13	Recherche	1	3	0	0	0	0	0
2001	13	Recherche	1	4	0	0	0	0	0
2001	13	Recherche	2	1	0	0	0	0	0
2001	13	Recherche	2	2	0	0	0	0	0
2001	13	Recherche	2	3	0	0	0	0	0
2001	13	Recherche	2	4	0	0	0	0	0
2001	13	Recherche	3	1	0	0	0	0	0
2001	13	Recherche	3	2	0	0	0	0	0
2001	13	Recherche	3	3	0	0	0	0	0
2001	13	Recherche	3	4	0	0	0	0	0
2016	1	Eddystone	1	1	12.1	16.02	12.85	9.7	24.94
2016	1	Eddystone	1	2	0	11.7	29.49	15.76	16.27
2016	1	Eddystone	1	3	1.77	1.19	7.43	8.33	5.43
2016	1	Eddystone	2	1	0	0	0	0	0
2016	1	Eddystone	2	2	0	0	22.02	68.85	13.49
2016	1	Eddystone	2	3	0	0	0	47.05	4.7
2016	1	Eddystone	2	4	0	0	0	19.62	1.96
2016	1	Eddystone	3	1	0	0	0	0	0
2016	1	Eddystone	3	2	0	0	19.2	59.01	11.66
2016	1	Eddystone	3	3	0	0	0	35.43	3.54
2016	1	Eddystone	3	4	0	0	9.06	64.27	9.15
2016	2	StHelens	1	1	49.15	37.04	0	13.8	69.06
2016	2	StHelens	1	2	34.19	46.64	0	18.08	59.32
2016	2	StHelens	1	3	41.44	42.75	9.56	5.93	66.27
2016	2	StHelens	1	4	9.82	17.23	15.43	20.31	25.09
2016	2	StHelens	2	1	0	0	0	0	0
2016	2	StHelens	2	2	31.08	15.18	6.52	34.19	44.04
2016	2	StHelens	2	3	13.77	18.45	22.93	41.86	34.06
2016	2	StHelens	2	4	0.78	13.24	23.35	34.7	17.87
2016	2	StHelens	3	1	23.23	30.95	14.06	15.84	44.51
2016	2	StHelens	3	2	2.99	26.56	23.17	21.31	25.34
2016	2	StHelens	3	3	72.66	19.45	4.51	2.16	83.95
2016	2	StHelens	3	4	23.27	9.09	35.89	26.24	41.21
2016	3	Fourmile	1	1	0	0	0	1.7	0.17
2016	3	Fourmile	1	2	0	0	0	8.17	0.82
2016	3	Fourmile	1	3	0	0	0	16.09	1.61
2016	3	Fourmile	1	4	0	0	0	0	0
2016	3	Fourmile	2	1	0	6.25	21.42	30.98	12.65
2016	3	Fourmile	2	2	0	0	1.24	62.32	6.61
2016	3	Fourmile	2	3	0	0.65	7.02	50.09	7.44
2016	3	Fourmile	2	4	0	0.84	12.59	38.29	8.03
2016	3	Fourmile	3	1	0	0	0	13	1.3
2016	3	Fourmile	3	2	0	7.45	12.23	21.38	9.53
2016	3	Fourmile	3	3	0	0	0.48	42.6	4.4
2016	3	Fourmile	3	4	0.87	7.44	18.86	25.71	12.83
2016	4	Bicheno	1	1	0	0	2.14	10.28	1.67
2016	4	Bicheno	1	2	0	0	0	32.64	3.26
2016	4	Bicheno	1	4	0	0	0	3.74	0.37
2016	4	Bicheno	2	1	0	0	4.05	21.42	3.36
2016	4	Bicheno	2	2	0	0	0	43.63	4.36
2016	4	Bicheno	2	3	0	0	9.25	36.24	6.4
2016	4	Bicheno	2	4	0	0	1.08	50.67	5.39
2016	4	Bicheno	3	1	0	17.45	14.4	36.8	16.73
2016	4	Bicheno	3	2	0	0	2.1	54.03	6.03
2016	4	Bicheno	3	3	1.55	4.5	9.78	46.48	11.38
2016	4	Bicheno	3	4	0	5.58	14.62	74.58	14.63
2016	5	Wineglass	1	1	0	0	0	1.7	0.17
2016	5	Wineglass	1	2	0	9.63	0	3.22	5.14
2016	5	Wineglass	1	3	0	0.62	2.32	5.94	1.6
2016	5	Wineglass	1	4	0	3.31	3.43	11.78	3.86
2016	5	Wineglass	2	1	0	0	0	0	0
2016	5	Wineglass	2	2	0	10.57	3.04	5.84	6.78
2016	5	Wineglass	2	3	0	4.11	6.71	12.82	5.35
2016	5	Wineglass	2	4	0.81	17.37	8.82	16.02	13.75
2016	5	Wineglass	3	1	1.64	33.07	7.08	10.19	21.32
2016	5	Wineglass	3	2	0	4.3	43.33	31.89	18.34
2016	5	Wineglass	3	3	0.45	61.4	17.66	11.38	37.58
2016	5	Wineglass	3	4	0	0	23.8	23.04	9.44
2016	6	Schouten	1	1	5.67	13.02	19.49	7.29	18.76
2016	6	Schouten	1	2	18.62	24.11	0	4.36	31.11
2016	6	Schouten	1	3	0	20.15	11.3	22.17	15.68
2016	6	Schouten	1	4	8.26	39.08	19.4	11.76	34.8
2016	6	Schouten	2	1	26.35	24.85	31.33	12.46	49.42
2016	6	Schouten	2	2	0	0	2.31	26.67	3.36
2016	6	Schouten	2	3	0	3.83	3.01	8.33	3.65
2016	6	Schouten	2	4	0.95	51.7	13.28	30.62	33.85
2016	6	Schouten	3	1	0	0	0	0	0
2016	6	Schouten	3	2	0	0	0	35.81	3.58
2016	6	Schouten	3	3	0	0	2.68	62.59	7.06
2016	6	Schouten	3	4	0	0	2.27	88.12	9.49
2016	7	Maria	1	1	0	0	0	0	0
2016	7	Maria	1	2	0	0	0	16.73	1.67
2016	7	Maria	1	3	0	5.6	42.4	37.45	19.27
2016	7	Maria	1	4	2.74	14.17	18.97	46.76	20.2
2016	7	Maria	2	1	0	0	24.58	70.94	14.47
2016	7	Maria	2	2	0	47.4	10.94	16.39	28.62
2016	7	Maria	2	3	1.34	76.77	8.92	12.97	43.7
2016	7	Maria	2	4	0	65.59	29.7	2.9	42
2016	7	Maria	3	1	0	16.23	25.64	6.4	16.44
2016	7	Maria	3	2	0	0	3.96	45.57	5.74
2016	7	Maria	3	3	0	0	1.16	82.08	8.56
2016	7	Maria	3	4	0	0	8.48	80.37	10.58
2016	8	Forestier	1	1	0	0	0	23.9	2.39
2016	8	Forestier	1	2	0	0	0	30.38	3.04
2016	8	Forestier	1	3	0	0	11.2	56.93	9.05
2016	8	Forestier	1	4	0	0	6.68	71.31	9.13
2016	8	Forestier	2	1	0	0	0	0	0
2016	8	Forestier	2	2	0	0	0	40.9	4.09
2016	8	Forestier	2	3	0	0	0	6.38	0.64
2016	8	Forestier	2	4	0	0	0	38.28	3.83
2016	8	Forestier	3	1	0	0	0	42.4	4.24
2016	8	Forestier	3	2	0	0	0	0	0
2016	8	Forestier	3	3	0	0	1.4	71.01	7.52
2016	8	Forestier	3	4	0	0	0	34.71	3.47
2016	9	Fortescue	1	1	0	0	0	0	0
2016	9	Fortescue	1	2	0	0	0	18.32	1.83
2016	9	Fortescue	1	3	0	0	0	46.86	4.69
2016	9	Fortescue	1	4	0	0	0	0	0
2016	9	Fortescue	1	5	0	0	0	27.59	2.76
2016	9	Fortescue	1	6	0	0	0	19.72	1.97
2016	9	Fortescue	2	1	0	0	0	24.08	2.41
2016	9	Fortescue	2	2	0	0	0	73.96	7.4
2016	9	Fortescue	2	4	0	1.92	27.94	60.32	15.37
2016	9	Fortescue	2	5	0	0	0	32.89	3.29
2016	9	Fortescue	3	1	0	0	0	0	0
2016	9	Fortescue	3	2	0	0	0	0	0
2016	9	Fortescue	3	3	0	0	0	52.65	5.27
2016	9	Fortescue	3	4	0	0	0	40.37	4.04
2016	9	Fortescue	3	5	0	0	8.02	30.63	5.47
2016	10	Nubeena	1	1	0	0	0	0	0
2016	10	Nubeena	1	2	0	0	0	0	0
2016	10	Nubeena	1	3	0	0	0	0	0
2016	10	Nubeena	1	4	0	0	0	0	0
2016	10	Nubeena	2	1	0	0	0	0	0
2016	10	Nubeena	2	2	0	0	0	0	0
2016	10	Nubeena	2	3	0	0	0	0	0
2016	10	Nubeena	2	4	0	0	0	0	0
2016	10	Nubeena	3	1	0	0	0	0	0
2016	10	Nubeena	3	2	0	0	0	0	0
2016	10	Nubeena	3	3	0	0	0	0	0
2016	10	Nubeena	3	4	0	0	0	0	0
2016	11	NthBruny	1	1	0	0	0	0	0
2016	11	NthBruny	1	2	0	0	0	0	0
2016	11	NthBruny	1	3	0	0	0	0	0
2016	11	NthBruny	1	4	0	0	0	0	0
2016	11	NthBruny	2	1	0	0	0	0	0
2016	11	NthBruny	2	2	0	0	0	0	0
2016	11	NthBruny	2	3	0	0	0	0	0
2016	11	NthBruny	2	4	0	0	0	0	0
2016	11	NthBruny	3	1	0	0	0	0	0
2016	11	NthBruny	3	2	0	0	0	0	0
2016	11	NthBruny	3	3	0	0	0	0	0
2016	11	NthBruny	3	4	0	0	0	0	0
2016	12	SthBruny	1	1	0	0	0	0	0
2016	12	SthBruny	1	2	0	0	0	0	0
2016	12	SthBruny	1	3	0	0	0	0	0
2016	12	SthBruny	1	4	0	0	0	0	0
2016	12	SthBruny	2	1	0	0	0	0	0
2016	12	SthBruny	2	2	0	0	0	0	0
2016	12	SthBruny	2	3	0	0	0	0	0
2016	12	SthBruny	2	4	0	0	0	0	0
2016	12	SthBruny	3	1	0	0	0	0	0
2016	12	SthBruny	3	2	0	0	0	0	0
2016	12	SthBruny	3	3	0	0	0	0	0
2016	12	SthBruny	3	4	0	0	0	0	0
2016	13	Recherche	1	1	0	0	0	0	0
2016	13	Recherche	1	2	0	0	0	0	0
2016	13	Recherche	1	3	0	0	0	0	0
2016	13	Recherche	1	4	0	0	0	0	0
2016	13	Recherche	2	1	0	0	0	0	0
2016	13	Recherche	2	2	0	0	0	0	0
2016	13	Recherche	2	3	0	0	0	0	0
2016	13	Recherche	2	4	0	0	0	0	0
2016	13	Recherche	3	1	0	0	0	0	0
2016	13	Recherche	3	2	0	0	0	0	0
2016	13	Recherche	3	3	0	0	0	0	0
2016	13	Recherche	3	4	0	0	0	0	0

## Sheet: Monitoring site positions
Site	Site name	Subsite number	Subsite_name	Transect	Transect start/ end	Long (wgs84)	Lat (wgs84)
1	Eddystone	1	Georges Rocks	1	end	148.33	-40.9209
1	Eddystone	1	Georges Rocks	1	start	148.329	-40.9201
1	Eddystone	1	Georges Rocks	2	end	148.321	-40.9125
1	Eddystone	1	Georges Rocks	2	start	148.32	-40.9114
1	Eddystone	1	Georges Rocks	3	end	148.323	-40.9158
1	Eddystone	1	Georges Rocks	3	start	148.322	-40.9165
1	Eddystone	1	Georges Rocks	4	end	148.33	-40.9306
1	Eddystone	1	Georges Rocks	4	start	148.329	-40.9299
1	Eddystone	2	Purdon	1	end	148.321	-40.9636
1	Eddystone	2	Purdon	1	start	148.322	-40.9645
1	Eddystone	2	Purdon	2	end	148.322	-40.977
1	Eddystone	2	Purdon	2	start	148.323	-40.9772
1	Eddystone	2	Purdon	3	end	148.324	-40.9705
1	Eddystone	2	Purdon	3	start	148.325	-40.9701
1	Eddystone	2	Purdon	4	end	148.324	-40.972
1	Eddystone	2	Purdon	4	start	148.326	-40.9718
1	Eddystone	3	Lighthouse Pt.	1	end	148.348	-40.9901
1	Eddystone	3	Lighthouse Pt.	1	start	148.349	-40.9903
1	Eddystone	3	Lighthouse Pt.	2	end	148.358	-41.001
1	Eddystone	3	Lighthouse Pt.	2	start	148.359	-41.0008
1	Eddystone	3	Lighthouse Pt.	3	end	148.347	-40.9868
1	Eddystone	3	Lighthouse Pt.	3	start	148.347	-40.9861
1	Eddystone	3	Lighthouse Pt.	4	end	148.341	-40.9849
1	Eddystone	3	Lighthouse Pt.	4	start	148.34	-40.9861
2	St. Helens	1	Binalong	1	end	148.339	-41.2569
2	St. Helens	1	Binalong	1	start	148.34	-41.2563
2	St. Helens	1	Binalong	2	end	148.339	-41.2513
2	St. Helens	1	Binalong	2	start	148.339	-41.2507
2	St. Helens	1	Binalong	3	end	148.328	-41.2487
2	St. Helens	1	Binalong	3	start	148.327	-41.2483
2	St. Helens	1	Binalong	4	end	148.333	-41.2491
2	St. Helens	1	Binalong	4	start	148.333	-41.2486
2	St. Helens	2	St. Helens Point	1	end	148.353	-41.2734
2	St. Helens	2	St. Helens Point	1	start	148.354	-41.2726
2	St. Helens	2	St. Helens Point	2	end	148.365	-41.2856
2	St. Helens	2	St. Helens Point	2	start	148.366	-41.286
2	St. Helens	2	St. Helens Point	3	end	148.363	-41.2878
2	St. Helens	2	St. Helens Point	3	start	148.362	-41.2876
2	St. Helens	2	St. Helens Point	4	end	148.351	-41.2742
2	St. Helens	2	St. Helens Point	4	start	148.351	-41.2734
2	St. Helens	3	St. Helens Is.	1	end	148.339	-41.3445
2	St. Helens	3	St. Helens Is.	1	start	148.339	-41.3435
2	St. Helens	3	St. Helens Is.	2	end	148.336	-41.3454
2	St. Helens	3	St. Helens Is.	2	start	148.336	-41.3446
2	St. Helens	3	St. Helens Is.	3	end	148.343	-41.3519
2	St. Helens	3	St. Helens Is.	3	start	148.342	-41.3516
2	St. Helens	3	St. Helens Is.	4	end	148.346	-41.3464
2	St. Helens	3	St. Helens Is.	4	start	148.347	-41.3452
3	4-mile creek	1	Falmouth	1	end	148.287	-41.5226
3	4-mile creek	1	Falmouth	1	start	148.288	-41.5225
3	4-mile creek	1	Falmouth	2	end	148.279	-41.5037
3	4-mile creek	1	Falmouth	2	start	148.28	-41.5037
3	4-mile creek	1	Falmouth	3	start	148.289	-41.5236
3	4-mile creek	1	Falmouth	4	end	148.282	-41.5168
3	4-mile creek	1	Falmouth	4	start	148.284	-41.5168
3	4-mile creek	2	Ironhouse Pt.	1	end	148.323	-41.5836
3	4-mile creek	2	Ironhouse Pt.	1	start	148.325	-41.5836
3	4-mile creek	2	Ironhouse Pt.	2	end	148.323	-41.5794
3	4-mile creek	2	Ironhouse Pt.	2	start	148.324	-41.5793
3	4-mile creek	2	Ironhouse Pt.	3	end	148.32	-41.5748
3	4-mile creek	2	Ironhouse Pt.	3	start	148.322	-41.575
3	4-mile creek	2	Ironhouse Pt.	4	end	148.318	-41.5701
3	4-mile creek	2	Ironhouse Pt.	4	start	148.319	-41.57
3	4-mile creek	3	Saltwater Inlet	1	end	148.322	-41.624
3	4-mile creek	3	Saltwater Inlet	1	start	148.323	-41.6245
3	4-mile creek	3	Saltwater Inlet	2	end	148.322	-41.6196
3	4-mile creek	3	Saltwater Inlet	2	start	148.323	-41.6197
3	4-mile creek	3	Saltwater Inlet	3	end	148.323	-41.6127
3	4-mile creek	3	Saltwater Inlet	3	start	148.325	-41.6127
3	4-mile creek	3	Saltwater Inlet	4	end	148.323	-41.6063
3	4-mile creek	3	Saltwater Inlet	4	start	148.324	-41.6062
4	Bicheno	1	Denison	1	end	148.277	-41.8281
4	Bicheno	1	Denison	1	start	148.278	-41.8279
4	Bicheno	1	Denison	2	end	148.277	-41.8212
4	Bicheno	1	Denison	2	start	148.277	-41.8212
4	Bicheno	1	Denison	3	end	148.277	-41.819
4	Bicheno	1	Denison	3	start	148.278	-41.8194
4	Bicheno	1	Denison	4	end	148.271	-41.8062
4	Bicheno	1	Denison	4	start	148.272	-41.8063
4	Bicheno	2	Governor Is.	1	end	148.312	-41.8703
4	Bicheno	2	Governor Is.	1	start	148.312	-41.8694
4	Bicheno	2	Governor Is.	2	end	148.305	-41.8682
4	Bicheno	2	Governor Is.	2	start	148.305	-41.8673
4	Bicheno	2	Governor Is.	3	end	148.31	-41.8785
4	Bicheno	2	Governor Is.	3	start	148.311	-41.8791
4	Bicheno	2	Governor Is.	4	end	148.311	-41.8809
4	Bicheno	2	Governor Is.	4	start	148.312	-41.8811
4	Bicheno	3	Cape Lodi	1	end	148.322	-41.9246
4	Bicheno	3	Cape Lodi	1	start	148.323	-41.9249
4	Bicheno	3	Cape Lodi	2	end	148.324	-41.9173
4	Bicheno	3	Cape Lodi	2	start	148.325	-41.9182
4	Bicheno	3	Cape Lodi	3	end	148.327	-41.9142
4	Bicheno	3	Cape Lodi	3	start	148.327	-41.9135
4	Bicheno	3	Cape Lodi	4	end	148.324	-41.9116
4	Bicheno	3	Cape Lodi	4	start	148.324	-41.9106
5	Wineglass	1	Boot Rock	1	end	148.319	-42.0775
5	Wineglass	1	Boot Rock	1	start	148.32	-42.0772
5	Wineglass	1	Boot Rock	2	end	148.325	-42.0834
5	Wineglass	1	Boot Rock	2	start	148.326	-42.0836
5	Wineglass	1	Boot Rock	3	end	148.325	-42.0867
5	Wineglass	1	Boot Rock	3	start	148.326	-42.087
5	Wineglass	1	Boot Rock	4	end	148.325	-42.0926
5	Wineglass	1	Boot Rock	4	start	148.327	-42.0926
5	Wineglass	2	Tourville	1	end	148.335	-42.1282
5	Wineglass	2	Tourville	1	start	148.337	-42.1282
5	Wineglass	2	Tourville	2	end	148.343	-42.1153
5	Wineglass	2	Tourville	2	start	148.344	-42.1151
5	Wineglass	2	Tourville	3	end	148.356	-42.1195
5	Wineglass	2	Tourville	3	start	148.355	-42.1199
5	Wineglass	2	Tourville	4	end	148.347	-42.1173
5	Wineglass	2	Tourville	4	start	148.347	-42.1176
5	Wineglass	3	Wineglass Bay	1	end	148.309	-42.1611
5	Wineglass	3	Wineglass Bay	1	start	148.309	-42.1621
5	Wineglass	3	Wineglass Bay	2	end	148.318	-42.1555
5	Wineglass	3	Wineglass Bay	2	start	148.319	-42.1562
5	Wineglass	3	Wineglass Bay	3	end	148.321	-42.1514
5	Wineglass	3	Wineglass Bay	3	start	148.322	-42.1515
5	Wineglass	3	Wineglass Bay	4	end	148.312	-42.161
5	Wineglass	3	Wineglass Bay	4	start	148.312	-42.1613
6	Schouten	1	Cape Baudin	1	end	148.329	-42.3253
6	Schouten	1	Cape Baudin	1	start	148.329	-42.3259
6	Schouten	1	Cape Baudin	2	end	148.329	-42.3215
6	Schouten	1	Cape Baudin	2	start	148.33	-42.3212
6	Schouten	1	Cape Baudin	3	end	148.327	-42.3331
6	Schouten	1	Cape Baudin	3	start	148.327	-42.3327
6	Schouten	1	Cape Baudin	4	end	148.32	-42.3199
6	Schouten	1	Cape Baudin	4	start	148.32	-42.3204
6	Schouten	2	Sarah Anne Bay	1	end	148.293	-42.332
6	Schouten	2	Sarah Anne Bay	1	start	148.293	-42.3329
6	Schouten	2	Sarah Anne Bay	2	end	148.282	-42.3312
6	Schouten	2	Sarah Anne Bay	2	start	148.282	-42.3312
6	Schouten	2	Sarah Anne Bay	3	end	148.279	-42.3263
6	Schouten	2	Sarah Anne Bay	3	start	148.279	-42.3273
6	Schouten	2	Sarah Anne Bay	4	end	148.292	-42.3351
6	Schouten	2	Sarah Anne Bay	4	start	148.292	-42.3351
6	Schouten	3	Cape Sonnerat	1	end	148.337	-42.3398
6	Schouten	3	Cape Sonnerat	1	start	148.337	-42.3392
6	Schouten	3	Cape Sonnerat	2	end	148.341	-42.3386
6	Schouten	3	Cape Sonnerat	2	start	148.341	-42.3385
6	Schouten	3	Cape Sonnerat	3	end	148.343	-42.341
6	Schouten	3	Cape Sonnerat	3	start	148.343	-42.3411
6	Schouten	3	Cape Sonnerat	4	end	148.335	-42.3423
6	Schouten	3	Cape Sonnerat	4	start	148.335	-42.3432
7	Maria Island	1	Beaching Bay	1	end	148.132	-42.6023
7	Maria Island	1	Beaching Bay	1	start	148.133	-42.602
7	Maria Island	1	Beaching Bay	2	end	148.135	-42.6058
7	Maria Island	1	Beaching Bay	2	start	148.136	-42.6055
7	Maria Island	1	Beaching Bay	3	end	148.14	-42.6096
7	Maria Island	1	Beaching Bay	3	start	148.14	-42.6097
7	Maria Island	1	Beaching Bay	4	end	148.129	-42.596
7	Maria Island	1	Beaching Bay	4	start	148.13	-42.5957
7	Maria Island	2	Mistaken Cape	1	end	148.164	-42.646
7	Maria Island	2	Mistaken Cape	1	start	148.165	-42.6454
7	Maria Island	2	Mistaken Cape	2	end	148.156	-42.6416
7	Maria Island	2	Mistaken Cape	2	start	148.157	-42.6412
7	Maria Island	2	Mistaken Cape	3	end	148.168	-42.6475
7	Maria Island	2	Mistaken Cape	3	start	148.168	-42.647
7	Maria Island	2	Mistaken Cape	4	end	148.152	-42.6396
7	Maria Island	2	Mistaken Cape	4	start	148.152	-42.6394
7	Maria Island	3	Bunker Bay	1	end	148.146	-42.6686
7	Maria Island	3	Bunker Bay	1	start	148.146	-42.6693
7	Maria Island	3	Bunker Bay	2	end	148.142	-42.6682
7	Maria Island	3	Bunker Bay	2	start	148.142	-42.6691
7	Maria Island	3	Bunker Bay	3	end	148.14	-42.6675
7	Maria Island	3	Bunker Bay	3	start	148.139	-42.668
7	Maria Island	3	Bunker Bay	4	end	148.148	-42.6639
7	Maria Island	3	Bunker Bay	4	start	148.149	-42.6644
8	Forrestier	1	Visscher Is.	1	end	147.973	-42.857
8	Forrestier	1	Visscher Is.	1	start	147.972	-42.8572
8	Forrestier	1	Visscher Is.	2	end	147.976	-42.8588
8	Forrestier	1	Visscher Is.	2	start	147.976	-42.8593
8	Forrestier	1	Visscher Is.	3	end	147.972	-42.8711
8	Forrestier	1	Visscher Is.	3	start	147.974	-42.8712
8	Forrestier	1	Visscher Is.	4	end	147.966	-42.8654
8	Forrestier	1	Visscher Is.	4	start	147.965	-42.8645
8	Forestier	2	High Yellow Bluff	1	end	147.982	-42.8891
8	Forestier	2	High Yellow Bluff	1	start	147.982	-42.8892
8	Forestier	2	High Yellow Bluff	2	end	147.987	-42.8966
8	Forestier	2	High Yellow Bluff	2	start	147.988	-42.8965
8	Forestier	2	High Yellow Bluff	3	end	147.987	-42.892
8	Forestier	2	High Yellow Bluff	3	start	147.988	-42.8922
8	Forestier	2	High Yellow Bluff	4	end	147.984	-42.8903
8	Forestier	2	High Yellow Bluff	4	start	147.985	-42.8901
8	Forrestier	3	Sisters	1	end	147.99	-42.9512
8	Forrestier	3	Sisters	1	start	147.991	-42.9506
8	Forrestier	3	Sisters	2	end	147.995	-42.9518
8	Forrestier	3	Sisters	2	start	147.995	-42.9514
8	Forestier	3	Sisters	3	end	147.988	-42.9425
8	Forestier	3	Sisters	3	start	147.989	-42.9425
8	Forestier	3	Sisters	4	end	147.992	-42.9351
8	Forestier	3	Sisters	4	start	147.993	-42.9357
9	Fortescue	1	Thumbs	1	end	147.981	-43.1121
9	Fortescue	1	Thumbs	1	start	147.981	-43.1126
9	Fortescue	1	Thumbs	2	end	147.981	-43.1075
9	Fortescue	1	Thumbs	2	start	147.982	-43.1072
9	Fortescue	1	Thumbs	3	end	147.973	-43.1028
9	Fortescue	1	Thumbs	3	start	147.973	-43.1023
9	Fortescue	1	Thumbs	4	end	147.978	-43.1168
9	Fortescue	1	Thumbs	4	start	147.979	-43.1169
9	Fortescue	2	Lanterns	1	end	147.989	-43.1399
9	Fortescue	2	Lanterns	1	start	147.989	-43.1393
9	Fortescue	2	Lanterns	2	end	148.002	-43.1402
9	Fortescue	2	Lanterns	2	start	148.001	-43.1398
9	Fortescue	2	Lanterns	3	end	148.005	-43.1378
9	Fortescue	2	Lanterns	3	start	148.005	-43.1376
9	Fortescue	2	Lanterns	4	end	148.007	-43.1361
9	Fortescue	2	Lanterns	4	start	148.007	-43.1359
9	Fortescue	3	Munro Bight	1	end	147.984	-43.1562
9	Fortescue	3	Munro Bight	1	start	147.985	-43.1574
9	Fortescue	3	Munro Bight	2	end	147.989	-43.1539
9	Fortescue	3	Munro Bight	2	start	147.989	-43.1545
9	Fortescue	3	Munro Bight	3	end	147.981	-43.1658
9	Fortescue	3	Munro Bight	3	start	147.982	-43.1662
9	Fortescue	3	Munro Bight	4	end	147.993	-43.1523
9	Fortescue	3	Munro Bight	4	start	147.992	-43.1524
10	Nubeena	1	Wedge	1	end	147.691	-43.1441
10	Nubeena	1	Wedge	1	start	147.69	-43.1448
10	Nubeena	1	Wedge	2	end	147.67	-43.1402
10	Nubeena	1	Wedge	2	start	147.67	-43.1403
10	Nubeena	1	Wedge	3	end	147.674	-43.1404
10	Nubeena	1	Wedge	3	start	147.675	-43.141
10	Nubeena	1	Wedge	4	end	147.67	-43.133
10	Nubeena	1	Wedge	4	start	147.669	-43.1328
10	Nubeena	2	Salters Point	1	end	147.712	-43.1889
10	Nubeena	2	Salters Point	1	start	147.712	-43.1884
10	Nubeena	2	Salters Point	2	end	147.713	-43.1843
10	Nubeena	2	Salters Point	2	start	147.714	-43.1846
10	Nubeena	2	Salters Point	3	end	147.715	-43.1818
10	Nubeena	2	Salters Point	3	start	147.714	-43.1818
10	Nubeena	2	Salters Point	4	end	147.712	-43.1925
10	Nubeena	2	Salters Point	4	start	147.711	-43.1925
10	Nubeena	3	Cape Raoul	1	end	147.796	-43.2394
10	Nubeena	3	Cape Raoul	1	start	147.795	-43.2399
10	Nubeena	3	Cape Raoul	2	end	147.78	-43.2366
10	Nubeena	3	Cape Raoul	2	start	147.779	-43.2364
10	Nubeena	3	Cape Raoul	3	end	147.781	-43.2312
10	Nubeena	3	Cape Raoul	3	start	147.78	-43.2312
10	Nubeena	3	Cape Raoul	4	end	147.794	-43.2378
10	Nubeena	3	Cape Raoul	4	start	147.793	-43.2383
11	North Bruny	1	Patricks Bight	1	end	147.376	-43.0954
11	North Bruny	1	Patricks Bight	1	start	147.376	-43.0957
11	North Bruny	1	Patricks Bight	2	end	147.376	-43.0922
11	North Bruny	1	Patricks Bight	2	start	147.378	-43.0922
11	North Bruny	1	Patricks Bight	3	end	147.375	-43.0896
11	North Bruny	1	Patricks Bight	3	start	147.376	-43.0896
11	North Bruny	1	Patricks Bight	4	end	147.375	-43.0885
11	North Bruny	1	Patricks Bight	4	start	147.375	-43.0883
11	North Bruny	2	Yellow Bluff	1	end	147.401	-43.1272
11	North Bruny	2	Yellow Bluff	1	start	147.401	-43.1272
11	North Bruny	2	Yellow Bluff	2	end	147.4	-43.1317
11	North Bruny	2	Yellow Bluff	2	start	147.401	-43.1318
11	North Bruny	2	Yellow Bluff	3	end	147.4	-43.1306
11	North Bruny	2	Yellow Bluff	3	start	147.401	-43.1306
11	North Bruny	2	Yellow Bluff	4	end	147.4	-43.135
11	North Bruny	2	Yellow Bluff	4	start	147.4	-43.1351
11	North Bruny	3	Trumpeter Point	1	end	147.409	-43.1685
11	North Bruny	3	Trumpeter Point	1	start	147.411	-43.1684
11	North Bruny	3	Trumpeter Point	2	end	147.408	-43.1717
11	North Bruny	3	Trumpeter Point	2	start	147.409	-43.1713
11	North Bruny	3	Trumpeter Point	3	end	147.41	-43.1733
11	North Bruny	3	Trumpeter Point	3	start	147.411	-43.1732
11	North Bruny	3	Trumpeter Point	4	end	147.412	-43.178
11	North Bruny	3	Trumpeter Point	4	start	147.413	-43.1778
12	South Bruny	1	Cape Conella	1	end	147.379	-43.3856
12	South Bruny	1	Cape Conella	1	start	147.38	-43.3862
12	South Bruny	1	Cape Conella	2	end	147.381	-43.3832
12	South Bruny	1	Cape Conella	2	start	147.381	-43.3838
12	South Bruny	1	Cape Conella	3	end	147.381	-43.3806
12	South Bruny	1	Cape Conella	3	start	147.382	-43.3809
12	South Bruny	1	Cape Conella	4	end	147.383	-43.3747
12	South Bruny	1	Cape Conella	4	start	147.384	-43.3749
12	South Bruny	2	Bay of Islands	1	end	147.364	-43.4013
12	South Bruny	2	Bay of Islands	1	start	147.363	-43.401
12	South Bruny	2	Bay of Islands	2	end	147.361	-43.403
12	South Bruny	2	Bay of Islands	2	start	147.362	-43.403
12	South Bruny	2	Bay of Islands	3	end	147.36	-43.406
12	South Bruny	2	Bay of Islands	3	start	147.362	-43.4057
12	South Bruny	2	Bay of Islands	4	end	147.36	-43.407
12	South Bruny	2	Bay of Islands	4	start	147.361	-43.4076
12	South Bruny	3	Mangana Bluff	1	end	147.345	-43.4385
12	South Bruny	3	Mangana Bluff	1	start	147.346	-43.4393
12	South Bruny	3	Mangana Bluff	2	end	147.345	-43.436
12	South Bruny	3	Mangana Bluff	2	start	147.345	-43.4356
12	South Bruny	3	Mangana Bluff	3	end	147.347	-43.429
12	South Bruny	3	Mangana Bluff	3	start	147.347	-43.4285
12	South Bruny	3	Mangana Bluff	4	end	147.346	-43.4299
12	South Bruny	3	Mangana Bluff	4	start	147.347	-43.4308
13	Recherche	1	Actaeon	1	end	147.004	-43.5342
13	Recherche	1	Actaeon	1	start	147.006	-43.5345
13	Recherche	1	Actaeon	2	end	147.006	-43.5276
13	Recherche	1	Actaeon	2	start	147.007	-43.5275
13	Recherche	1	Actaeon	3	end	146.997	-43.5245
13	Recherche	1	Actaeon	3	start	146.998	-43.5255
13	Recherche	1	Actaeon	4	end	146.996	-43.5342
13	Recherche	1	Actaeon	4	start	146.995	-43.5338
13	Recherche	2	Eliza Point	1	end	146.955	-43.5363
13	Recherche	2	Eliza Point	1	start	146.956	-43.5369
13	Recherche	2	Eliza Point	2	end	146.958	-43.5337
13	Recherche	2	Eliza Point	2	start	146.958	-43.5343
13	Recherche	2	Eliza Point	3	end	146.958	-43.5308
13	Recherche	2	Eliza Point	3	start	146.959	-43.5311
13	Recherche	2	Eliza Point	4	end	146.951	-43.5378
13	Recherche	2	Eliza Point	4	start	146.951	-43.5387
13	Recherche	3	Fisher Point	1	end	146.927	-43.5811
13	Recherche	3	Fisher Point	1	start	146.928	-43.581
13	Recherche	3	Fisher Point	2	end	146.925	-43.5851
13	Recherche	3	Fisher Point	2	start	146.926	-43.5853
13	Recherche	3	Fisher Point	3	end	146.921	-43.5896
13	Recherche	3	Fisher Point	3	start	146.922	-43.5896
13	Recherche	3	Fisher Point	4	end	146.926	-43.5795
13	Recherche	3	Fisher Point	4	start	146.927	-43.5794
